# Supplementary material for: Poly[di-μ3-hy­droxy[μ4-5-(4-carb­oxy­phen­yl)pyridine-2-carboxyl­ato-κ5 N,O 2:O 2′:O 4:O 4′]dicadmium]
Source: Acta Crystallogr Sect E Struct Rep Online. 2012 Oct 13;68(Pt 11):m1364. doi: 10.1107/S1600536812042444 (PMC3515118; doi:10.1107/S1600536812042444)
Supplement: Supplementary file 1 [file e-68-m1364-sup1.cif]

##############################################################################
#                                                                            #
# This CIF contains the data in a paper accepted for publication in          #
# Acta Crystallographica Section E. It conforms to the requirements of       #
# Notes for Authors for Acta Crystallographica Section E, and has been       #
# peer reviewed under the auspices of the IUCr Commission on Journals.       #
#                                                                            #
# Full details of the Crystallographic Information File format               #
# are given in the paper "The Crystallographic Information File (CIF):       #
# a New Standard Archive File for Crystallography" by S. R. Hall, F. H.      #
# Allen and I. D. Brown [Acta Cryst. (1991), A47, 655-685].                  #
#                                                                            #
# The current version of the core CIF dictionary is obtainable from          #
# ftp://ftp.iucr.org/pub/cif_core.dic.                                       #
#                                                                            #
# Software is freely available for graphical display of the structure(s)     #
# in this CIF. For information consult the CIF software page                 #
# http://www.iucr.org/resources/cif/software.                                #
#                                                                            #
# This file may be used for bona fide research purposes within the           #
# scientific community so long as proper attribution is given to the journal # 
# article from which it was obtained.                                        #
#                                                                            #
##############################################################################
data_global
_audit_creation_method     ' SHELXL-97 and manual editing of form.cif'
_journal_data_validation_number     ?
_journal_date_recd_electronic     2012-08-29
_journal_date_accepted     2012-10-10
_journal_name_full     'Acta Crystallographica, Section E'
_journal_year     2012
_journal_volume     68
_journal_issue     11
_journal_page_first     m1364
_journal_page_last     m1364
_journal_paper_category     QM
_journal_paper_doi     10.1107/S1600536812042444
_journal_coeditor_code     IS5190
_publ_contact_author_name     'Hua Zhou'
_publ_contact_author_address
;
      State Key Laboratory of Electroanalytical Chemistry
      Changchun Institute of Applied Chemistry
      Chinese Academy of Sciences
      130022, Changchun
      People's Republic of China
;
_publ_contact_author_email     'zhouhua@ciac.jl.cn'
_publ_contact_author_fax     '86 431 85262649'
_publ_contact_author_phone     ?
_publ_section_title
;\
Poly[di-\m~3~-hydroxy[\m~4~-5-(4-carboxyphenyl)pyridine-2-carboxylato-\
\k^5^<i>N</i>,<i>O</i>^2^:<i>O</i>^2'^:<i>O</i>^4^:<i>O</i>^4'^]dicadmium]
;
loop_
    _publ_author_name
    _publ_author_footnote
    _publ_author_address
    'Fan-Jin Meng' ?
;
State Key Laboratory of Electroanalytical Chemistry
Changchun Institute of Applied Chemistry
Chinese Academy of Sciences
Changchun 130022
People's Republic of China
;
    'Heng-Qing Jia' ?
;
State Key Laboratory of Electroanalytical Chemistry
Changchun Institute of Applied Chemistry
Chinese Academy of Sciences
Changchun 130022
People's Republic of China
;
    'Ning-Hai Hu' ?
;
State Key Laboratory of Electroanalytical Chemistry
Changchun Institute of Applied Chemistry
Chinese Academy of Sciences
Changchun 130022
People's Republic of China
;
    'Hua Zhou' ?
;
State Key Laboratory of Electroanalytical Chemistry
Changchun Institute of Applied Chemistry
Chinese Academy of Sciences
Changchun 130022
People's Republic of China
;
data_I
_audit_creation_method     SHELXL-97
_chemical_name_systematic
;
Poly[di-\m~3~-hydroxy[\m~4~-5-(4-carboxyphenyl)pyridine-2-carboxylato-
\k^5^<i>N</i>,<i>O</i>^2^:<i>O</i>^2'^:<i>O</i>^4^:<i>O</i>^4'^]dicadmium]
;
_chemical_name_common     ?
_chemical_formula_moiety     'C13 H9 Cd2 N O6'
_chemical_formula_sum     'C13 H9 Cd2 N O6'
_chemical_formula_iupac     '[Cd2 (C13 H7 N O4) (O H)2]'
_chemical_formula_weight     500.03
_chemical_melting_point     ?
_symmetry_cell_setting     monoclinic
_symmetry_space_group_name_H-M     'P 21/c'
_symmetry_space_group_name_Hall     '-P 2ybc'
loop_
    _symmetry_equiv_pos_as_xyz
    'x, y, z'
    '-x, y+1/2, -z+1/2'
    '-x, -y, -z'
    'x, -y-1/2, z-1/2'
_cell_length_a     15.4316(17)
_cell_length_b     3.8261(4)
_cell_length_c     21.586(2)
_cell_angle_alpha     90.00
_cell_angle_beta     102.114(2)
_cell_angle_gamma     90.00
_cell_volume     1246.1(2)
_cell_formula_units_Z     4
_cell_measurement_reflns_used     2448
_cell_measurement_theta_min     2.11
_cell_measurement_theta_max     26.03
_cell_measurement_temperature     293(2)
_exptl_crystal_description     block
_exptl_crystal_colour     colourless
_exptl_crystal_size_max     0.27
_exptl_crystal_size_mid     0.21
_exptl_crystal_size_min     0.14
_exptl_crystal_density_diffrn     2.665
_exptl_crystal_density_meas     ?
_exptl_crystal_density_method     'not measured'
_exptl_crystal_F_000     952
_exptl_absorpt_coefficient_mu     3.444
_exptl_absorpt_correction_type     multi-scan
_exptl_absorpt_process_details     '(SADABS; Bruker, 2001)'
_exptl_absorpt_correction_T_min     0.4565
_exptl_absorpt_correction_T_max     0.6442
_exptl_special_details     ?
_diffrn_ambient_temperature     293(2)
_diffrn_radiation_type     MoK\a
_diffrn_radiation_wavelength     0.71073
_diffrn_radiation_source     'fine-focus sealed tube'
_diffrn_radiation_monochromator     graphite
_diffrn_measurement_device_type     'Bruker APEX CCD'
_diffrn_measurement_method     '\f and \w scans'
_diffrn_detector_area_resol_mean     ?
_diffrn_reflns_number     6277
_diffrn_reflns_av_R_equivalents     0.0520
_diffrn_reflns_av_sigmaI/netI     0.0457
_diffrn_reflns_theta_min     2.11
_diffrn_reflns_theta_max     26.03
_diffrn_reflns_theta_full     26.03
_diffrn_measured_fraction_theta_max     0.991
_diffrn_measured_fraction_theta_full     0.991
_diffrn_reflns_limit_h_min     -19
_diffrn_reflns_limit_h_max     14
_diffrn_reflns_limit_k_min     -3
_diffrn_reflns_limit_k_max     4
_diffrn_reflns_limit_l_min     -26
_diffrn_reflns_limit_l_max     26
_diffrn_standards_number     ?
_diffrn_standards_interval_count     ?
_diffrn_standards_interval_time     ?
_diffrn_standards_decay_%     ?
_refine_special_details
;
 Refinement of F^2^ against ALL reflections.  The weighted R-factor wR and
 goodness of fit S are based on F^2^, conventional R-factors R are based
 on F, with F set to zero for negative F^2^. The threshold expression of
 F^2^ > 2sigma(F^2^) is used only for calculating R-factors(gt) etc. and is
 not relevant to the choice of reflections for refinement.  R-factors based
 on F^2^ are statistically about twice as large as those based on F, and R-
 factors based on ALL data will be even larger.
;
_reflns_number_total     2448
_reflns_number_gt     2109
_reflns_threshold_expression     I>2\s(I)
_refine_ls_structure_factor_coef     Fsqd
_refine_ls_matrix_type     full
_refine_ls_R_factor_all     0.0450
_refine_ls_R_factor_gt     0.0367
_refine_ls_wR_factor_gt     0.0826
_refine_ls_wR_factor_ref     0.0866
_refine_ls_goodness_of_fit_ref     1.042
_refine_ls_restrained_S_all     1.042
_refine_ls_number_reflns     2448
_refine_ls_number_parameters     205
_refine_ls_number_restraints     2
_refine_ls_hydrogen_treatment     mixed
_refine_ls_weighting_scheme     calc
_refine_ls_weighting_details
         'calc w=1/[\s^2^(Fo^2^)+(0.0384P)^2^+3.8222P] where P=(Fo^2^+2Fc^2^)/3'
_atom_sites_solution_hydrogens     geom
_atom_sites_solution_primary     direct
_atom_sites_solution_secondary     difmap
_refine_ls_shift/su_max     0.001
_refine_ls_shift/su_mean     0.000
_refine_diff_density_max     1.817
_refine_diff_density_min     -1.355
_refine_ls_extinction_method     none
_refine_ls_extinction_coef     ?
loop_
    _atom_type_symbol
    _atom_type_description
    _atom_type_scat_dispersion_real
    _atom_type_scat_dispersion_imag
    _atom_type_scat_source
    'C' 'C' 0.0033 0.0016
                         'International Tables Vol C Tables 4.2.6.8 and 6.1.1.4'
    'H' 'H' 0.0000 0.0000
                         'International Tables Vol C Tables 4.2.6.8 and 6.1.1.4'
    'N' 'N' 0.0061 0.0033
                         'International Tables Vol C Tables 4.2.6.8 and 6.1.1.4'
    'O' 'O' 0.0106 0.0060
                         'International Tables Vol C Tables 4.2.6.8 and 6.1.1.4'
    'Cd' 'Cd' -0.8075 1.2024
                         'International Tables Vol C Tables 4.2.6.8 and 6.1.1.4'
_computing_data_collection     'SMART (Bruker, 2007)'
_computing_cell_refinement     'SAINT (Bruker, 2007)'
_computing_data_reduction     'SAINT (Bruker, 2007)'
_computing_structure_solution     'SHELXS97 (Sheldrick, 2008)'
_computing_structure_refinement     'SHELXL97 (Sheldrick, 2008)'
_computing_molecular_graphics     'SHELXTL (Sheldrick, 2008)'
_computing_publication_material     'SHELXTL (Sheldrick, 2008)'
loop_
    _atom_site_type_symbol
    _atom_site_label
    _atom_site_fract_x
    _atom_site_fract_y
    _atom_site_fract_z
    _atom_site_U_iso_or_equiv
    _atom_site_adp_type
    _atom_site_calc_flag
    _atom_site_refinement_flags
    _atom_site_occupancy
    _atom_site_symmetry_multiplicity
    _atom_site_disorder_assembly
    _atom_site_disorder_group
    Cd Cd1 0.54015(3) 0.60259(12) 0.317372(18) 0.02773(14) Uani d . 1 1 . .
    Cd Cd2 0.63702(3) 1.00568(11) 0.464037(18) 0.02162(14) Uani d . 1 1 . .
    C C1 0.6046(4) 1.0297(15) 0.6045(3) 0.0230(12) Uani d . 1 1 . .
    C C2 0.6959(3) 0.8660(15) 0.6131(3) 0.0197(11) Uani d . 1 1 . .
    C C3 0.7430(3) 0.7675(16) 0.6720(3) 0.0226(12) Uani d . 1 1 . .
    H H3 0.7181 0.7837 0.7075 0.027 Uiso calc R 1 1 . .
    C C4 0.8292(4) 0.6427(16) 0.6769(3) 0.0251(13) Uani d . 1 1 . .
    H H4 0.8629 0.5804 0.7163 0.030 Uiso calc R 1 1 . .
    C C5 0.8646(3) 0.6115(14) 0.6239(3) 0.0185(11) Uani d . 1 1 . .
    C C6 0.8105(3) 0.7034(16) 0.5659(3) 0.0231(12) Uani d . 1 1 . .
    H H6 0.8327 0.6758 0.5293 0.028 Uiso calc R 1 1 . .
    C C7 0.9584(3) 0.5045(14) 0.6255(3) 0.0185(11) Uani d . 1 1 . .
    C C8 1.0268(3) 0.6001(15) 0.6757(2) 0.0216(12) Uani d . 1 1 . .
    H H8 1.0139 0.7186 0.7103 0.026 Uiso calc R 1 1 . .
    C C9 1.1138(3) 0.5190(15) 0.6742(3) 0.0216(12) Uani d . 1 1 . .
    H H9 1.1589 0.5883 0.7076 0.026 Uiso calc R 1 1 . .
    C C10 1.1350(3) 0.3358(15) 0.6238(3) 0.0216(12) Uani d . 1 1 . .
    C C11 1.2310(4) 0.2519(16) 0.6218(3) 0.0241(12) Uani d . 1 1 . .
    C C12 1.0658(3) 0.2371(15) 0.5748(2) 0.0224(12) Uani d . 1 1 . .
    H H12 1.0782 0.1098 0.5410 0.027 Uiso calc R 1 1 . .
    C C13 0.9795(4) 0.3229(16) 0.5751(3) 0.0238(13) Uani d . 1 1 . .
    H H13 0.9347 0.2583 0.5412 0.029 Uiso calc R 1 1 . .
    N N1 0.7283(3) 0.8293(13) 0.5604(2) 0.0224(10) Uani d . 1 1 . .
    O O1 0.5713(3) 1.1503(12) 0.55044(18) 0.0330(10) Uani d . 1 1 . .
    O O2 0.5712(3) 1.0362(13) 0.6518(2) 0.0408(12) Uani d . 1 1 . .
    O O3 1.2893(3) 0.3539(12) 0.66625(19) 0.0342(10) Uani d . 1 1 . .
    O O4 1.2417(3) 0.0784(12) 0.57409(19) 0.0324(10) Uani d . 1 1 . .
    O O5 0.5786(2) 0.5013(10) 0.42462(18) 0.0197(8) Uani d D 1 1 . .
    H H5A 0.5284(17) 0.528(16) 0.430(3) 0.030 Uiso d D 1 1 . .
    O O6 0.5682(2) 1.1069(11) 0.27639(19) 0.0238(8) Uani d D 1 1 . .
    H H6A 0.6206(13) 1.093(18) 0.275(3) 0.036 Uiso d D 1 1 . .
loop_
    _atom_site_aniso_label
    _atom_site_aniso_U_11
    _atom_site_aniso_U_22
    _atom_site_aniso_U_33
    _atom_site_aniso_U_12
    _atom_site_aniso_U_13
    _atom_site_aniso_U_23
    Cd1 0.0398(3) 0.0251(3) 0.0162(2) 0.00757(19) 0.00127(18) -0.00045(18)
    Cd2 0.0247(2) 0.0217(2) 0.0182(2) 0.00551(16) 0.00379(16) -0.00076(16)
    C1 0.020(3) 0.025(3) 0.025(3) 0.006(2) 0.006(2) -0.001(2)
    C2 0.017(3) 0.021(3) 0.023(3) -0.001(2) 0.008(2) -0.002(2)
    C3 0.021(3) 0.031(3) 0.018(3) 0.003(2) 0.009(2) 0.003(2)
    C4 0.025(3) 0.029(3) 0.020(3) 0.005(2) 0.002(2) 0.000(3)
    C5 0.016(3) 0.016(3) 0.024(3) -0.001(2) 0.005(2) 0.000(2)
    C6 0.019(3) 0.033(3) 0.018(3) 0.004(2) 0.005(2) 0.000(3)
    C7 0.014(2) 0.022(3) 0.021(3) -0.001(2) 0.007(2) 0.000(2)
    C8 0.022(3) 0.030(3) 0.015(2) 0.001(2) 0.007(2) 0.000(2)
    C9 0.018(3) 0.027(3) 0.019(3) 0.003(2) 0.001(2) 0.004(2)
    C10 0.020(3) 0.021(3) 0.026(3) 0.001(2) 0.010(2) 0.007(2)
    C11 0.023(3) 0.027(3) 0.024(3) 0.003(2) 0.008(2) 0.008(3)
    C12 0.023(3) 0.029(3) 0.018(3) 0.001(2) 0.008(2) -0.006(3)
    C13 0.020(3) 0.028(3) 0.022(3) -0.001(2) -0.001(2) 0.001(2)
    N1 0.018(2) 0.028(3) 0.022(2) 0.0040(19) 0.0048(19) -0.002(2)
    O1 0.027(2) 0.053(3) 0.020(2) 0.022(2) 0.0073(17) 0.008(2)
    O2 0.035(2) 0.064(3) 0.027(2) 0.025(2) 0.015(2) 0.010(2)
    O3 0.022(2) 0.049(3) 0.031(2) 0.006(2) 0.0018(18) -0.003(2)
    O4 0.028(2) 0.046(3) 0.026(2) 0.006(2) 0.0105(18) -0.004(2)
    O5 0.0139(17) 0.025(2) 0.0215(19) 0.0029(15) 0.0058(15) 0.0022(16)
    O6 0.0217(19) 0.023(2) 0.028(2) 0.0027(17) 0.0088(17) -0.0046(18)
_geom_special_details
;
 All esds (except the esd in the dihedral angle between two l.s. planes)
 are estimated using the full covariance matrix.  The cell esds are taken
 into account individually in the estimation of esds in distances, angles
 and torsion angles; correlations between esds in cell parameters are only
 used when they are defined by crystal symmetry.  An approximate (isotropic)
 treatment of cell esds is used for estimating esds involving l.s. planes.
;
loop_
    _geom_bond_atom_site_label_1
    _geom_bond_atom_site_label_2
    _geom_bond_site_symmetry_2
    _geom_bond_distance
    _geom_bond_publ_flag
    Cd1 O6 1_545 2.174(4) ?
    Cd1 O6 . 2.203(4) ?
    Cd1 O5 . 2.299(4) ?
    Cd1 O6 2_645 2.339(4) ?
    Cd1 O2 3_676 2.405(4) ?
    Cd1 O3 3_766 2.586(4) ?
    Cd2 O5 1_565 2.193(4) ?
    Cd2 O4 3_766 2.221(4) ?
    Cd2 O5 . 2.222(4) ?
    Cd2 N1 . 2.354(4) ?
    Cd2 O1 . 2.368(4) ?
    C1 O2 . 1.237(7) ?
    C1 O1 . 1.261(7) ?
    C1 C2 . 1.517(7) ?
    C2 N1 . 1.342(7) ?
    C2 C3 . 1.377(7) ?
    C3 C4 . 1.396(7) ?
    C3 H3 . 0.9300 ?
    C4 C5 . 1.372(8) ?
    C4 H4 . 0.9300 ?
    C5 C6 . 1.396(7) ?
    C5 C7 . 1.498(7) ?
    C6 N1 . 1.339(7) ?
    C6 H6 . 0.9300 ?
    C7 C13 . 1.384(8) ?
    C7 C8 . 1.393(7) ?
    C8 C9 . 1.385(7) ?
    C8 H8 . 0.9300 ?
    C9 C10 . 1.391(8) ?
    C9 H9 . 0.9300 ?
    C10 C12 . 1.388(7) ?
    C10 C11 . 1.525(7) ?
    C11 O3 . 1.233(7) ?
    C11 O4 . 1.264(7) ?
    C12 C13 . 1.373(7) ?
    C12 H12 . 0.9300 ?
    C13 H13 . 0.9300 ?
    O2 Cd1 3_676 2.405(4) ?
    O3 Cd1 3_766 2.586(4) ?
    O4 Cd2 3_766 2.221(4) ?
    O5 Cd2 1_545 2.193(4) ?
    O5 H5A . 0.814(10) ?
    O6 Cd1 1_565 2.174(4) ?
    O6 Cd1 2_655 2.339(4) ?
    O6 H6A . 0.817(10) ?
loop_
    _geom_angle_atom_site_label_1
    _geom_angle_atom_site_label_2
    _geom_angle_atom_site_label_3
    _geom_angle_site_symmetry_1
    _geom_angle_site_symmetry_3
    _geom_angle
    _geom_angle_publ_flag
    O6 Cd1 O6 1_545 . 121.88(18) ?
    O6 Cd1 O5 1_545 . 103.38(14) ?
    O6 Cd1 O5 . . 121.41(14) ?
    O6 Cd1 O6 1_545 2_645 79.70(13) ?
    O6 Cd1 O6 . 2_645 79.12(13) ?
    O5 Cd1 O6 . 2_645 149.21(13) ?
    O6 Cd1 O2 1_545 3_676 145.94(16) ?
    O6 Cd1 O2 . 3_676 79.60(15) ?
    O5 Cd1 O2 . 3_676 82.34(13) ?
    O6 Cd1 O2 2_645 3_676 79.22(14) ?
    O6 Cd1 O3 1_545 3_766 80.11(14) ?
    O6 Cd1 O3 . 3_766 73.66(14) ?
    O5 Cd1 O3 . 3_766 80.39(13) ?
    O6 Cd1 O3 2_645 3_766 129.78(13) ?
    O2 Cd1 O3 3_676 3_766 133.69(16) ?
    O5 Cd2 O4 1_565 3_766 106.95(15) ?
    O5 Cd2 O5 1_565 . 120.10(16) ?
    O4 Cd2 O5 3_766 . 92.19(15) ?
    O5 Cd2 N1 1_565 . 135.39(16) ?
    O4 Cd2 N1 3_766 . 83.77(15) ?
    O5 Cd2 N1 . . 102.06(15) ?
    O5 Cd2 O1 1_565 . 83.94(14) ?
    O4 Cd2 O1 3_766 . 149.23(14) ?
    O5 Cd2 O1 . . 107.35(16) ?
    N1 Cd2 O1 . . 69.28(14) ?
    O2 C1 O1 . . 126.7(5) ?
    O2 C1 C2 . . 116.5(5) ?
    O1 C1 C2 . . 116.8(5) ?
    N1 C2 C3 . . 122.3(5) ?
    N1 C2 C1 . . 116.2(5) ?
    C3 C2 C1 . . 121.5(5) ?
    C2 C3 C4 . . 118.3(5) ?
    C2 C3 H3 . . 120.9 ?
    C4 C3 H3 . . 120.9 ?
    C5 C4 C3 . . 120.4(5) ?
    C5 C4 H4 . . 119.8 ?
    C3 C4 H4 . . 119.8 ?
    C4 C5 C6 . . 117.2(5) ?
    C4 C5 C7 . . 123.8(5) ?
    C6 C5 C7 . . 118.8(5) ?
    N1 C6 C5 . . 123.1(5) ?
    N1 C6 H6 . . 118.4 ?
    C5 C6 H6 . . 118.4 ?
    C13 C7 C8 . . 118.5(5) ?
    C13 C7 C5 . . 120.3(5) ?
    C8 C7 C5 . . 121.1(5) ?
    C9 C8 C7 . . 120.2(5) ?
    C9 C8 H8 . . 119.9 ?
    C7 C8 H8 . . 119.9 ?
    C8 C9 C10 . . 121.3(5) ?
    C8 C9 H9 . . 119.4 ?
    C10 C9 H9 . . 119.4 ?
    C12 C10 C9 . . 117.6(5) ?
    C12 C10 C11 . . 121.2(5) ?
    C9 C10 C11 . . 121.2(5) ?
    O3 C11 O4 . . 127.0(5) ?
    O3 C11 C10 . . 117.7(5) ?
    O4 C11 C10 . . 115.3(5) ?
    C13 C12 C10 . . 121.5(5) ?
    C13 C12 H12 . . 119.2 ?
    C10 C12 H12 . . 119.2 ?
    C12 C13 C7 . . 120.8(5) ?
    C12 C13 H13 . . 119.6 ?
    C7 C13 H13 . . 119.6 ?
    C6 N1 C2 . . 118.5(5) ?
    C6 N1 Cd2 . . 124.1(4) ?
    C2 N1 Cd2 . . 117.3(3) ?
    C1 O1 Cd2 . . 119.1(3) ?
    C1 O2 Cd1 . 3_676 133.3(4) ?
    C11 O3 Cd1 . 3_766 133.0(4) ?
    C11 O4 Cd2 . 3_766 129.9(4) ?
    Cd2 O5 Cd2 1_545 . 120.10(16) ?
    Cd2 O5 Cd1 1_545 . 122.32(17) ?
    Cd2 O5 Cd1 . . 103.73(15) ?
    Cd2 O5 H5A 1_545 . 112(5) ?
    Cd2 O5 H5A . . 99(5) ?
    Cd1 O5 H5A . . 94(4) ?
    Cd1 O6 Cd1 1_565 . 121.87(18) ?
    Cd1 O6 Cd1 1_565 2_655 101.02(15) ?
    Cd1 O6 Cd1 . 2_655 100.16(15) ?
    Cd1 O6 H6A 1_565 . 111(5) ?
    Cd1 O6 H6A . . 104(5) ?
    Cd1 O6 H6A 2_655 . 120(5) ?
loop_
    _geom_torsion_atom_site_label_1
    _geom_torsion_atom_site_label_2
    _geom_torsion_atom_site_label_3
    _geom_torsion_atom_site_label_4
    _geom_torsion_site_symmetry_1
    _geom_torsion_site_symmetry_2
    _geom_torsion_site_symmetry_3
    _geom_torsion_site_symmetry_4
    _geom_torsion
    _geom_torsion_publ_flag
    O2 C1 C2 N1 . . . . 173.9(6) ?
    O1 C1 C2 N1 . . . . -7.3(8) ?
    O2 C1 C2 C3 . . . . -7.3(8) ?
    O1 C1 C2 C3 . . . . 171.5(6) ?
    N1 C2 C3 C4 . . . . 3.5(9) ?
    C1 C2 C3 C4 . . . . -175.3(5) ?
    C2 C3 C4 C5 . . . . -1.7(9) ?
    C3 C4 C5 C6 . . . . -1.1(9) ?
    C3 C4 C5 C7 . . . . 175.5(5) ?
    C4 C5 C6 N1 . . . . 2.3(9) ?
    C7 C5 C6 N1 . . . . -174.4(5) ?
    C4 C5 C7 C13 . . . . 149.3(6) ?
    C6 C5 C7 C13 . . . . -34.2(8) ?
    C4 C5 C7 C8 . . . . -34.0(8) ?
    C6 C5 C7 C8 . . . . 142.5(6) ?
    C13 C7 C8 C9 . . . . 1.1(8) ?
    C5 C7 C8 C9 . . . . -175.6(5) ?
    C7 C8 C9 C10 . . . . -1.3(9) ?
    C8 C9 C10 C12 . . . . 0.0(8) ?
    C8 C9 C10 C11 . . . . 179.0(5) ?
    C12 C10 C11 O3 . . . . 178.5(6) ?
    C9 C10 C11 O3 . . . . -0.4(8) ?
    C12 C10 C11 O4 . . . . -2.4(8) ?
    C9 C10 C11 O4 . . . . 178.7(5) ?
    C9 C10 C12 C13 . . . . 1.4(9) ?
    C11 C10 C12 C13 . . . . -177.6(5) ?
    C10 C12 C13 C7 . . . . -1.6(9) ?
    C8 C7 C13 C12 . . . . 0.3(9) ?
    C5 C7 C13 C12 . . . . 177.1(5) ?
    C5 C6 N1 C2 . . . . -0.7(9) ?
    C5 C6 N1 Cd2 . . . . 177.7(4) ?
    C3 C2 N1 C6 . . . . -2.3(9) ?
    C1 C2 N1 C6 . . . . 176.5(5) ?
    C3 C2 N1 Cd2 . . . . 179.2(4) ?
    C1 C2 N1 Cd2 . . . . -2.0(6) ?
    O5 Cd2 N1 C6 1_565 . . . -115.5(5) ?
    O4 Cd2 N1 C6 3_766 . . . -7.7(5) ?
    O5 Cd2 N1 C6 . . . . 83.3(5) ?
    O1 Cd2 N1 C6 . . . . -172.6(5) ?
    O5 Cd2 N1 C2 1_565 . . . 62.9(5) ?
    O4 Cd2 N1 C2 3_766 . . . 170.8(4) ?
    O5 Cd2 N1 C2 . . . . -98.3(4) ?
    O1 Cd2 N1 C2 . . . . 5.9(4) ?
    O2 C1 O1 Cd2 . . . . -168.3(5) ?
    C2 C1 O1 Cd2 . . . . 13.0(7) ?
    O5 Cd2 O1 C1 1_565 . . . -154.0(5) ?
    O4 Cd2 O1 C1 3_766 . . . -40.8(6) ?
    O5 Cd2 O1 C1 . . . . 86.3(5) ?
    N1 Cd2 O1 C1 . . . . -10.4(4) ?
    O1 C1 O2 Cd1 . . . 3_676 -22.3(10) ?
    C2 C1 O2 Cd1 . . . 3_676 156.4(4) ?
    O4 C11 O3 Cd1 . . . 3_766 13.6(10) ?
    C10 C11 O3 Cd1 . . . 3_766 -167.4(4) ?
    O3 C11 O4 Cd2 . . . 3_766 -17.1(9) ?
    C10 C11 O4 Cd2 . . . 3_766 163.9(4) ?
    O5 Cd2 O5 Cd2 1_565 . . 1_545 -179.9920(10)
                                              ?
    O4 Cd2 O5 Cd2 3_766 . . 1_545 69.0(2) ?
    N1 Cd2 O5 Cd2 . . . 1_545 -15.1(2) ?
    O1 Cd2 O5 Cd2 . . . 1_545 -86.94(19) ?
    O5 Cd2 O5 Cd1 1_565 . . . 39.0(3) ?
    O4 Cd2 O5 Cd1 3_766 . . . -72.10(16) ?
    N1 Cd2 O5 Cd1 . . . . -156.20(15) ?
    O1 Cd2 O5 Cd1 . . . . 132.00(14) ?
    O6 Cd1 O5 Cd2 1_545 . . 1_545 3.5(2) ?
    O6 Cd1 O5 Cd2 . . . 1_545 -137.88(18) ?
    O6 Cd1 O5 Cd2 2_645 . . 1_545 95.8(3) ?
    O2 Cd1 O5 Cd2 3_676 . . 1_545 149.3(2) ?
    O3 Cd1 O5 Cd2 3_766 . . 1_545 -73.8(2) ?
    O6 Cd1 O5 Cd2 1_545 . . . 143.42(15) ?
    O6 Cd1 O5 Cd2 . . . . 2.1(2) ?
    O6 Cd1 O5 Cd2 2_645 . . . -124.3(2) ?
    O2 Cd1 O5 Cd2 3_676 . . . -70.76(17) ?
    O3 Cd1 O5 Cd2 3_766 . . . 66.10(15) ?
    O6 Cd1 O6 Cd1 1_545 . . 1_565 180.0 ?
    O5 Cd1 O6 Cd1 . . . 1_565 -45.7(2) ?
    O6 Cd1 O6 Cd1 2_645 . . 1_565 109.5(2) ?
    O2 Cd1 O6 Cd1 3_676 . . 1_565 28.6(2) ?
    O3 Cd1 O6 Cd1 3_766 . . 1_565 -113.2(2) ?
    O6 Cd1 O6 Cd1 1_545 . . 2_655 70.1(2) ?
    O5 Cd1 O6 Cd1 . . . 2_655 -155.55(12) ?
    O6 Cd1 O6 Cd1 2_645 . . 2_655 -0.37(9) ?
    O2 Cd1 O6 Cd1 3_676 . . 2_655 -81.26(15) ?
    O3 Cd1 O6 Cd1 3_766 . . 2_655 136.96(17) ?
loop_
    _geom_hbond_atom_site_label_D
    _geom_hbond_atom_site_label_H
    _geom_hbond_atom_site_label_A
    _geom_hbond_site_symmetry_A
    _geom_hbond_distance_DH
    _geom_hbond_distance_HA
    _geom_hbond_distance_DA
    _geom_hbond_angle_DHA
    O5 H5A O1 3_676 0.81(3) 2.08(4) 2.818(6) 150(6)
    O6 H6A O3 3_766 0.82(2) 2.39(4) 2.887(6) 120(6)
_iucr_refine_instructions_details
;
TITL u159 in P2(1)/c
CELL 0.71073  15.4316   3.8261  21.5861  90.000 102.114  90.000
ZERR   4.00   0.0017   0.0004   0.0024   0.000   0.002   0.000
LATT 1
SYMM -X, 0.5+Y, 0.5-Z
SFAC C  H  N  O  Cd
UNIT 52 36 4 24 8
SIZE 0.27 0.21 0.14
L.S. 8
ACTA
BOND $H
FMAP 2
PLAN 10
CONF
DFIX 0.82 0.01 O5 H5A
DFIX 0.82 0.01 O6 H6A
WGHT    0.038400    3.822200
FVAR       0.28467
CD1   5    0.540149    0.602589    0.317372    11.00000    0.03984    0.02512 =
         0.01620   -0.00045    0.00127    0.00757
CD2   5    0.637015    1.005676    0.464037    11.00000    0.02466    0.02173 =
         0.01818   -0.00076    0.00379    0.00551
C1    1    0.604630    1.029716    0.604548    11.00000    0.01995    0.02502 =
         0.02476   -0.00088    0.00630    0.00597
C2    1    0.695889    0.865960    0.613109    11.00000    0.01664    0.02117 =
         0.02294   -0.00152    0.00780   -0.00051
C3    1    0.743010    0.767481    0.671961    11.00000    0.02097    0.03129 =
         0.01752    0.00274    0.00857    0.00349
AFIX  43
H3    2    0.718061    0.783664    0.707510    11.00000   -1.20000
AFIX   0
C4    1    0.829223    0.642702    0.676864    11.00000    0.02460    0.02905 =
         0.02028    0.00025    0.00156    0.00521
AFIX  43
H4    2    0.862856    0.580361    0.716281    11.00000   -1.20000
AFIX   0
C5    1    0.864609    0.611513    0.623897    11.00000    0.01633    0.01558 =
         0.02391   -0.00013    0.00466   -0.00124
C6    1    0.810520    0.703376    0.565906    11.00000    0.01870    0.03274 =
         0.01829    0.00041    0.00512    0.00420
AFIX  43
H6    2    0.832650    0.675820    0.529313    11.00000   -1.20000
AFIX   0
C7    1    0.958410    0.504465    0.625455    11.00000    0.01401    0.02209 =
         0.02098    0.00036    0.00746   -0.00076
C8    1    1.026755    0.600056    0.675678    11.00000    0.02185    0.02986 =
         0.01464   -0.00007    0.00734    0.00102
AFIX  43
H8    2    1.013906    0.718613    0.710273    11.00000   -1.20000
AFIX   0
C9    1    1.113793    0.518962    0.674215    11.00000    0.01751    0.02713 =
         0.01887    0.00425    0.00120    0.00282
AFIX  43
H9    2    1.158924    0.588344    0.707629    11.00000   -1.20000
AFIX   0
C10   1    1.134998    0.335848    0.623762    11.00000    0.01981    0.02083 =
         0.02625    0.00678    0.00986    0.00060
C11   1    1.231011    0.251914    0.621763    11.00000    0.02261    0.02672 =
         0.02433    0.00801    0.00811    0.00286
C12   1    1.065807    0.237063    0.574799    11.00000    0.02274    0.02873 =
         0.01767   -0.00631    0.00842    0.00129
AFIX  43
H12   2    1.078173    0.109789    0.540982    11.00000   -1.20000
AFIX   0
C13   1    0.979524    0.322932    0.575145    11.00000    0.01950    0.02772 =
         0.02200    0.00054   -0.00084   -0.00054
AFIX  43
H13   2    0.934699    0.258336    0.541154    11.00000   -1.20000
AFIX   0
N1    3    0.728284    0.829294    0.560444    11.00000    0.01780    0.02820 =
         0.02158   -0.00226    0.00483    0.00396
O1    4    0.571336    1.150301    0.550441    11.00000    0.02739    0.05295 =
         0.01979    0.00834    0.00727    0.02247
O2    4    0.571165    1.036213    0.651819    11.00000    0.03507    0.06411 =
         0.02682    0.01030    0.01460    0.02469
O3    4    1.289298    0.353902    0.666251    11.00000    0.02156    0.04858 =
         0.03079   -0.00322    0.00176    0.00630
O4    4    1.241669    0.078419    0.574088    11.00000    0.02750    0.04567 =
         0.02613   -0.00383    0.01051    0.00639
O5    4    0.578584    0.501277    0.424619    11.00000    0.01388    0.02476 =
         0.02149    0.00219    0.00585    0.00293
H5A   2    0.528375    0.528329    0.429969    11.00000   -1.50000
O6    4    0.568178    1.106910    0.276392    11.00000    0.02170    0.02333 =
         0.02787   -0.00457    0.00882    0.00273
H6A   2    0.620573    1.093409    0.275037    11.00000   -1.50000
HKLF 4
REM  u159 in P2(1)/c
REM R1 =  0.0367 for   2109 Fo > 4sig(Fo)  and  0.0450 for all   2448 data
REM    205 parameters refined using      2 restraints
END
WGHT      0.0383      3.1059
REM Highest difference peak  1.817,  deepest hole -1.355,  1-sigma level  0.160
Q1    1   0.5373  0.3545  0.3217  11.00000  0.05    1.82
Q2    1   0.4893  0.5434  0.3104  11.00000  0.05    1.66
Q3    1   0.5901  0.9956  0.4479  11.00000  0.05    0.91
Q4    1   0.6795  1.0514  0.4918  11.00000  0.05    0.78
Q5    1   0.4966  0.6727  0.2705  11.00000  0.05    0.63
Q6    1   0.6393  1.2388  0.4547  11.00000  0.05    0.62
Q7    1   0.6485  1.0491  0.4270  11.00000  0.05    0.56
Q8    1   0.6271  0.8023  0.4829  11.00000  0.05    0.53
Q9    1   0.5801  0.5386  0.3424  11.00000  0.05    0.52
Q10   1   0.5470  0.5996  0.2813  11.00000  0.05    0.51
;
