# Supplementary material for: Poly[di-μ3-hy­droxy[μ4-5-(4-carb­oxy­phen­yl)pyridine-2-carboxyl­ato-κ5 N,O 2:O 2′:O 4:O 4′]dicadmium]
Source: Acta Crystallogr Sect E Struct Rep Online. 2012 Oct 13;68(Pt 11):m1364. doi: 10.1107/S1600536812042444 (PMC3515118; doi:10.1107/S1600536812042444)
Supplement: Supplementary file 2 [file e-68-m1364-Isup2.hkl]

# 
# h,k,l, Fc-squared, Fo-squared, sigma(Fo-squared) and status flag 
# 
data_I
_shelx_title ' u159 in P2(1)/c' 
_shelx_refln_list_code          4 
_shelx_F_calc_maximum      328.87 
_exptl_crystal_F_000       952.00 
_reflns_d_resolution_high  0.8099 
 
loop_ 
 _symmetry_equiv_pos_as_xyz 
 'x, y, z' 
 '-x, y+1/2, -z+1/2' 
 '-x, -y, -z' 
 'x, -y-1/2, z-1/2' 
 
_cell_length_a    15.4316 
_cell_length_b     3.8261 
_cell_length_c    21.5861 
_cell_angle_alpha  90.000 
_cell_angle_beta  102.114 
_cell_angle_gamma  90.000 
 
_shelx_F_squared_multiplier     1.000 
 
loop_ 
 _refln_index_h 
 _refln_index_k 
 _refln_index_l 
 _refln_F_squared_calc 
 _refln_F_squared_meas 
 _refln_F_squared_sigma 
 _refln_observed_status 
   2   0   0    13914.96    16005.56    196.64 o 
   3   0   0      221.85      190.55     19.24 o 
   4   0   0     1613.15     1582.88     76.08 o 
   5   0   0     4401.14     4582.60    116.99 o 
   6   0   0      911.37     1006.34     52.62 o 
   7   0   0      497.39      590.62     45.28 o 
   8   0   0      544.45      655.51     50.53 o 
   9   0   0     2546.22     2514.93    108.60 o 
  10   0   0    24011.93    25326.96    351.52 o 
  11   0   0    18594.49    19510.40    356.27 o 
  12   0   0    12188.18    12764.58    450.49 o 
  13   0   0      155.40      193.05     54.83 o 
  14   0   0      561.95      504.60     98.97 o 
  15   0   0     1658.52     1795.29    150.31 o 
  16   0   0      104.89      170.54     72.56 o 
  17   0   0     1731.28     1841.07    148.33 o 
   1   1   0    22481.81    23351.11    401.76 o 
   2   1   0      729.89      734.65     37.44 o 
   3   1   0     2263.64     2492.90     99.28 o 
   4   1   0     1835.32     1572.44     45.63 o 
   5   1   0     5597.09     5123.41    124.42 o 
   6   1   0    11336.86    11625.72    311.23 o 
   7   1   0     2102.50     1779.24     86.30 o 
   8   1   0     2121.91     2099.69     73.02 o 
   9   1   0     2152.18     2001.02     73.33 o 
  10   1   0     4362.03     4187.85    120.77 o 
  11   1   0      185.46      208.06     43.79 o 
  12   1   0      771.42      658.33     81.54 o 
  13   1   0      304.58      374.21     64.62 o 
  14   1   0       31.80      119.60     52.27 o 
  15   1   0     1042.60     1260.71     99.99 o 
  16   1   0      530.19      652.18     83.61 o 
  17   1   0      299.47      478.56    102.18 o 
  18   1   0      724.40      824.22    129.70 o 
   0   2   0    26415.37    28758.84    338.70 o 
   1   2   0    21353.17    23107.42    318.11 o 
   2   2   0     3547.22     4029.44     80.25 o 
   3   2   0     4932.17     4821.46    121.69 o 
   4   2   0    14500.60    14303.46    218.38 o 
   5   2   0     2261.48     2240.40    119.14 o 
   6   2   0     1134.92     1156.58     71.36 o 
   7   2   0     6020.61     5644.61    286.88 o 
   8   2   0     4079.11     4201.50    235.47 o 
   9   2   0      261.92      324.98     66.74 o 
  10   2   0     3748.13     3493.91    172.45 o 
  11   2   0     4306.15     3717.39    154.67 o 
  12   2   0     3315.27     2855.17    215.12 o 
  13   2   0       88.37      190.11     87.12 o 
  14   2   0      743.12     1141.65    164.74 o 
  15   2   0     2418.19     2386.49    138.76 o 
  16   2   0       15.92      -16.82    101.38 o 
   1   3   0       17.15        2.54     30.84 o 
   2   3   0      317.30      330.61     60.74 o 
   3   3   0      885.95      927.46     96.90 o 
   4   3   0     2832.36     2668.38     91.58 o 
   5   3   0     2541.97     2639.58     95.08 o 
   6   3   0     6271.76     5865.93    141.72 o 
   7   3   0     3261.05     3180.15    110.77 o 
   8   3   0     1833.61     1742.25     90.48 o 
   9   3   0     1557.38     1483.42     90.48 o 
  10   3   0     1064.31     1042.50     82.49 o 
  11   3   0     1073.21     1007.19     97.25 o 
  12   3   0      751.03      565.09     72.70 o 
  13   3   0        1.47      -16.36     60.16 o 
  14   3   0      206.90      297.11     64.69 o 
   0   4   0       89.91       68.49     68.12 o 
   1   4   0       57.04       92.05     52.29 o 
   2   4   0     1651.68     1965.13    134.11 o 
   3   4   0     6428.84     6734.65    227.25 o 
   4   4   0     5115.29     4864.69    181.10 o 
   5   4   0     1544.02     1572.22    153.52 o 
   6   4   0       39.36      120.35     61.49 o 
   7   4   0     5819.22     5337.30    207.78 o 
   8   4   0     3457.34     3726.31    180.70 o 
   9   4   0      912.76     1170.04    192.02 o 
 -18   1   1     2929.69     3746.19    231.75 o 
 -17   1   1     1761.33     2014.95    126.17 o 
 -16   1   1       19.94        1.56     45.21 o 
 -15   1   1     2531.69     2187.97    119.61 o 
 -14   1   1     4228.44     3841.60    157.65 o 
 -13   1   1      827.11      761.38     62.78 o 
 -12   1   1        4.67        2.52     37.65 o 
 -11   1   1      903.89      962.28     62.81 o 
 -10   1   1     1027.47      996.51     60.48 o 
  -9   1   1     1349.92     1330.00    118.89 o 
  -8   1   1    20391.45    20450.99    525.68 o 
  -7   1   1    40748.39    42134.60   1239.55 o 
  -6   1   1    24691.07    26123.35    570.96 o 
  -5   1   1     3120.71     2952.16    205.94 o 
  -4   1   1     2986.11     3061.44     86.51 o 
  -3   1   1     9786.77    10862.33    356.24 o 
  -2   1   1     2278.49     2380.57     63.03 o 
  -1   1   1    19334.51    21409.72    447.44 o 
   0   1   1     9679.93    10725.71     95.18 o 
   1   1   1     7719.87     8183.46     84.45 o 
   2   1   1    24303.62    26740.29    951.72 o 
   3   1   1    61384.08    64352.34   2946.66 o 
   4   1   1    50995.33    54922.93   1555.08 o 
   5   1   1    37760.87    40925.10   1010.47 o 
   6   1   1    16482.57    18043.28    501.90 o 
   7   1   1     2989.63     3137.01     84.42 o 
   8   1   1     3843.01     3772.44    108.96 o 
   9   1   1      165.12      195.56     37.90 o 
  10   1   1     3302.91     3418.02    117.34 o 
  11   1   1    11061.76    11304.46    206.98 o 
  12   1   1      830.30      874.23     88.56 o 
  13   1   1       21.10       36.33     46.91 o 
  14   1   1     4736.08     5195.97    204.17 o 
  15   1   1     6112.33     6090.57    193.60 o 
  16   1   1     3645.22     3756.19    193.00 o 
  17   1   1      227.01      439.44     92.80 o 
  18   1   1       27.30      131.67     64.54 o 
 -17   2   1      262.09      165.86     97.86 o 
 -16   2   1      324.62      294.21    200.47 o 
 -15   2   1      551.16      690.35     94.84 o 
 -14   2   1      198.47      222.37     65.44 o 
 -13   2   1     3755.31     3365.89    238.60 o 
 -12   2   1     3482.27     3341.41    123.19 o 
 -11   2   1     3645.21     3457.74    201.53 o 
 -10   2   1     1150.93     1015.18     75.32 o 
  -9   2   1     1057.83     1071.61    104.85 o 
  -8   2   1      120.87       38.10     41.44 o 
  -7   2   1       95.41      115.70     51.99 o 
  -6   2   1     1719.49     1512.72     84.03 o 
  -5   2   1     3260.11     3164.47    195.03 o 
  -4   2   1    17459.15    16851.03    516.17 o 
  -3   2   1    13860.53    13142.03    167.04 o 
  -2   2   1    11940.03    11981.35    272.16 o 
  -1   2   1    23192.16    23012.68    273.56 o 
   0   2   1    12206.81    12184.25    107.12 o 
   1   2   1    11225.32    11248.30    138.83 o 
   2   2   1     2337.43     2124.12     53.18 o 
   3   2   1      370.44      371.65     28.56 o 
   4   2   1      104.61       88.39     21.63 o 
   5   2   1     1766.58     1884.13     74.81 o 
   6   2   1     2643.05     2313.22    129.08 o 
   7   2   1     4934.71     4884.71    124.80 o 
   8   2   1     5027.74     4816.43    163.33 o 
   9   2   1     3404.47     3080.24    109.35 o 
  10   2   1     2823.20     2593.97    104.81 o 
  11   2   1     2482.78     2157.77    101.60 o 
  12   2   1     2476.25     2283.36    107.88 o 
  13   2   1      412.17      453.58     76.08 o 
  14   2   1      579.54      457.71     78.23 o 
  15   2   1      419.21      210.98     73.12 o 
  16   2   1      145.56      136.00     60.56 o 
 -14   3   1     1935.19     1968.63    120.54 o 
 -13   3   1      304.44      367.14     68.44 o 
 -12   3   1     1263.65     1458.16    134.27 o 
 -11   3   1     4665.26     4777.96    151.41 o 
 -10   3   1     3890.16     3886.90    237.18 o 
  -9   3   1     1001.57     1067.59     79.65 o 
  -8   3   1     1623.78     1610.18    142.73 o 
  -7   3   1     2324.31     2165.67     93.27 o 
  -6   3   1     1610.28     1597.65     81.55 o 
  -5   3   1     2561.27     2633.03    125.81 o 
  -4   3   1     4702.80     4339.47    113.57 o 
  -3   3   1     3533.40     3457.40    245.33 o 
  -2   3   1     1609.31     1792.96    187.57 o 
  -1   3   1      764.79      832.94     52.56 o 
   0   3   1     8186.88     8067.47    135.83 o 
   1   3   1     5409.04     5384.60    134.12 o 
   2   3   1      780.56      917.02     99.34 o 
   3   3   1     1834.07     1732.55     76.01 o 
   4   3   1     6798.05     6445.15    139.83 o 
   5   3   1      547.29      561.36     57.02 o 
   6   3   1     3711.65     3637.15    113.95 o 
   7   3   1     7086.52     7052.95    161.91 o 
   8   3   1     5783.78     5757.92    234.15 o 
   9   3   1      961.14      959.23     76.69 o 
  10   3   1      608.53      535.20     67.31 o 
  11   3   1     3327.86     3193.71    125.92 o 
  12   3   1     2409.18     2525.41    163.80 o 
  13   3   1     1103.04     1125.82     95.44 o 
  14   3   1      219.73       94.34     66.16 o 
 -10   4   1       10.64       68.31     66.30 o 
  -9   4   1       51.09       71.19     64.37 o 
  -8   4   1        5.58       24.91     71.02 o 
  -7   4   1      455.80      415.35     84.52 o 
  -6   4   1      230.25       74.80    101.75 o 
  -5   4   1      191.54      182.93     62.61 o 
  -4   4   1       69.83       -3.67     44.92 o 
  -3   4   1     1182.97     1155.55    141.42 o 
  -2   4   1     1996.55     2013.23    200.78 o 
  -1   4   1     1557.14     1675.07    124.28 o 
   0   4   1      262.38      341.82     70.18 o 
   1   4   1      591.16      542.65     83.99 o 
   2   4   1       35.49       70.16     51.46 o 
   3   4   1      117.03      186.82    143.15 o 
   4   4   1      265.74      218.61     99.38 o 
   5   4   1        1.33      -36.79     50.85 o 
   6   4   1       18.22       18.66     57.40 o 
   7   4   1        9.58       27.95     85.70 o 
   8   4   1      672.14      630.99    100.25 o 
   9   4   1      641.59      841.71    119.52 o 
 -18   0   2      105.67      196.21     74.91 o 
 -17   0   2      112.97      227.43     81.57 o 
 -16   0   2      480.55      515.09    101.56 o 
 -15   0   2     3843.59     3942.28    215.96 o 
 -14   0   2    15705.60    15430.73    419.20 o 
 -13   0   2     9813.86    10802.32    265.07 o 
 -12   0   2      255.86      224.69     53.15 o 
 -11   0   2     2080.13     2151.91    136.98 o 
 -10   0   2     4627.30     4743.45    202.26 o 
  -9   0   2     3126.29     3052.53     97.91 o 
  -8   0   2     1084.09     1410.40     68.46 o 
  -7   0   2    13433.94    14669.87    215.39 o 
  -6   0   2      774.29      885.37     74.47 o 
  -5   0   2    27379.43    29916.22    346.08 o 
  -4   0   2    52941.84    61711.58    895.79 o 
  -3   0   2   108156.18   123259.16   1683.98 o 
  -2   0   2    55931.61    66916.04    933.80 o 
  -1   0   2     6622.37     7147.21    129.45 o 
   1   0   2     4419.61     4620.01     92.55 o 
   2   0   2      626.78      654.20     28.17 o 
   3   0   2    11269.32    11780.91    152.78 o 
   4   0   2    14087.02    15335.46    197.04 o 
   5   0   2     1804.60     2134.70     69.76 o 
   6   0   2     5775.24     5510.56    113.00 o 
   7   0   2    33859.15    35387.89    467.76 o 
   8   0   2    64108.86    69506.62    753.57 o 
   9   0   2    27704.38    29770.01    388.77 o 
  10   0   2     1546.62     1455.43    146.23 o 
  11   0   2      101.00      116.63     51.02 o 
  12   0   2       23.17        0.58     55.47 o 
  13   0   2       12.21      -19.87     56.03 o 
  14   0   2     2430.07     2164.14    160.92 o 
  15   0   2     3698.38     3262.57    195.84 o 
  16   0   2     2222.36     2036.91    153.76 o 
  17   0   2      296.69      643.43    113.04 o 
 -18   1   2      294.30      417.72     97.98 o 
 -17   1   2        3.88      -54.30     54.30 o 
 -16   1   2       28.14       46.98     43.56 o 
 -15   1   2       40.19       -8.87     58.00 o 
 -14   1   2       65.31       82.37     40.74 o 
 -13   1   2     1378.46     1215.18     73.32 o 
 -12   1   2      730.13      671.20     60.07 o 
 -11   1   2      341.72      345.04     49.15 o 
 -10   1   2     2061.26     1817.82     77.64 o 
  -9   1   2     5536.11     5350.18    173.19 o 
  -8   1   2     2643.03     2442.23     53.78 o 
  -7   1   2     2370.42     2146.86     94.75 o 
  -6   1   2     8148.13     7874.72    227.98 o 
  -5   1   2      751.92      706.92     51.19 o 
  -4   1   2       34.60       20.57     19.23 o 
  -3   1   2        3.29      -12.13     15.71 o 
  -2   1   2     2072.06     2092.43     81.15 o 
  -1   1   2     3669.68     3638.61    159.17 o 
   0   1   2     6884.96     6840.39    128.05 o 
   1   1   2     5710.52     5594.19     82.25 o 
   2   1   2    18965.50    18575.90    315.66 o 
   3   1   2     5673.09     5304.83    227.90 o 
   4   1   2     6273.70     6042.05     79.81 o 
   5   1   2     1954.63     1738.57     46.56 o 
   6   1   2      524.01      490.92     24.71 o 
   7   1   2     1555.25     1460.53     75.70 o 
   8   1   2      167.87      191.51     25.81 o 
   9   1   2       55.71       73.35     36.11 o 
  10   1   2      262.51      293.61     45.32 o 
  11   1   2        6.64        8.44     39.80 o 
  12   1   2      950.01     1066.01     78.25 o 
  13   1   2     1600.08     1758.58    108.94 o 
  14   1   2      344.25      401.17     73.62 o 
  15   1   2      204.35      374.08     77.07 o 
  16   1   2      365.67      323.52     88.48 o 
  17   1   2      654.52      835.45    123.90 o 
 -17   2   2     1259.85     1387.85    146.30 o 
 -16   2   2        0.17       61.88     58.51 o 
 -15   2   2     1869.63     1516.85    186.90 o 
 -14   2   2     3212.52     2498.96    134.60 o 
 -13   2   2      383.92      368.35     71.09 o 
 -12   2   2      346.05      295.68     55.91 o 
 -11   2   2     3439.44     3244.43    117.87 o 
 -10   2   2     6481.20     6228.69    396.82 o 
  -9   2   2     1104.43     1105.63     74.90 o 
  -8   2   2     1703.17     1661.80    112.40 o 
  -7   2   2     6471.84     6534.59    145.66 o 
  -6   2   2     1337.09     1348.75     69.42 o 
  -5   2   2      636.77      718.62     52.37 o 
  -4   2   2    13405.62    14353.74    337.01 o 
  -3   2   2    17422.13    18167.40    332.64 o 
  -2   2   2    12485.86    13604.73    283.92 o 
  -1   2   2      166.43      344.29     32.75 o 
   0   2   2     5480.57     5453.82     69.30 o 
   1   2   2    14605.16    15454.88    133.39 o 
   2   2   2      267.47      275.48     26.44 o 
   3   2   2     6876.72     7003.27     97.74 o 
   4   2   2     7815.37     7744.11    189.93 o 
   5   2   2     5430.88     5417.07    226.70 o 
   6   2   2      529.15      698.54     56.16 o 
   7   2   2     6571.78     6180.81    261.34 o 
   8   2   2    12623.89    12073.08    206.64 o 
   9   2   2     3814.00     3240.61    112.23 o 
  10   2   2       41.14      180.61     50.99 o 
  11   2   2     1679.08     1704.28     94.01 o 
  12   2   2     3418.21     3405.06    126.26 o 
  13   2   2       49.76      -31.69     50.50 o 
  14   2   2     1605.76     1447.58    159.81 o 
  15   2   2     3202.22     2968.66    232.00 o 
  16   2   2     1163.65     1103.07    121.43 o 
 -14   3   2      894.58      693.22     96.52 o 
 -13   3   2      225.50      146.83     54.01 o 
 -12   3   2      534.43      520.46     70.59 o 
 -11   3   2     2034.21     1693.29    100.75 o 
 -10   3   2     2718.61     2496.77    165.52 o 
  -9   3   2     1813.03     1733.60    113.96 o 
  -8   3   2     3586.39     3461.55    151.44 o 
  -7   3   2     3707.51     3571.53    116.60 o 
  -6   3   2     1910.41     1722.12     82.55 o 
  -5   3   2      107.56      113.52     41.13 o 
  -4   3   2       69.46       55.79     36.13 o 
  -3   3   2      121.41      157.52     56.15 o 
  -2   3   2      298.81      238.53     57.62 o 
  -1   3   2     3442.96     3522.20    128.44 o 
   0   3   2     2040.68     2026.05     86.07 o 
   1   3   2     7011.81     7002.02    195.16 o 
   2   3   2     4130.33     4052.16    130.56 o 
   3   3   2     5698.82     5567.94    128.03 o 
   4   3   2     4477.48     4413.16    119.61 o 
   5   3   2     1103.34     1059.16     90.19 o 
   6   3   2      669.30      666.35     62.56 o 
   7   3   2     1407.06     1341.81     83.32 o 
   8   3   2      924.30      916.64    110.33 o 
   9   3   2      137.94       79.44     45.21 o 
  10   3   2      116.20       46.97     43.85 o 
  11   3   2      689.69      700.82     85.54 o 
  12   3   2      381.18      460.85     70.71 o 
  13   3   2     1067.22     1262.85    101.99 o 
  14   3   2      960.92     1084.07    101.83 o 
 -10   4   2     1671.30     1865.21    172.58 o 
  -9   4   2        9.37       48.83     61.66 o 
  -8   4   2      310.84      407.76     85.57 o 
  -7   4   2     4761.79     4973.69    242.30 o 
  -6   4   2     3645.01     4131.31    223.30 o 
  -5   4   2     1319.73     1609.73    174.56 o 
  -4   4   2       37.88       40.81     53.80 o 
  -3   4   2      138.27      174.99     87.19 o 
  -2   4   2      495.42      508.13     92.43 o 
  -1   4   2     2365.34     2512.04    139.13 o 
   0   4   2     7954.44     8283.39    294.81 o 
   1   4   2     6722.39     6844.98    335.91 o 
   2   4   2      729.69      746.27     94.85 o 
   3   4   2      907.99     1068.54     87.03 o 
   4   4   2     4545.44     4349.09    146.38 o 
   5   4   2     5922.39     5953.00    209.25 o 
   6   4   2      492.83      741.53    105.33 o 
   7   4   2        2.23        8.21     98.11 o 
   8   4   2       65.99      -55.68     55.68 o 
   9   4   2      130.64      235.11     85.30 o 
 -18   1   3      672.18      636.03    112.30 o 
 -17   1   3     2136.59     1956.99    125.01 o 
 -16   1   3      980.79      999.39    180.17 o 
 -15   1   3      428.66      386.29     71.38 o 
 -14   1   3      768.62      904.68    110.62 o 
 -13   1   3      127.27       81.31     41.91 o 
 -12   1   3     6145.23     6001.76    186.24 o 
 -11   1   3    17759.56    17721.94    664.00 o 
 -10   1   3    28684.83    28882.25    328.52 o 
  -9   1   3    22931.79    23343.08    328.68 o 
  -8   1   3      561.16      524.08     42.08 o 
  -7   1   3     3025.54     2944.26    111.33 o 
  -6   1   3    25073.05    28321.82    577.02 o 
  -5   1   3     6754.48     7722.77    430.10 o 
  -4   1   3       56.59      124.55     16.85 o 
  -3   1   3      671.72      495.77     34.74 o 
  -2   1   3     2232.84     2557.96     76.11 o 
  -1   1   3     2746.06     2873.04    111.24 o 
   0   1   3    85251.42    92596.38   2515.29 o 
   1   1   3    32053.00    33429.52    260.57 o 
   2   1   3     9144.60     8968.39    104.04 o 
   3   1   3        2.93       96.04     15.88 o 
   4   1   3     8549.33     8678.97    176.87 o 
   5   1   3     1462.78     1252.78     35.84 o 
   6   1   3       29.65       52.90     17.35 o 
   7   1   3     6712.79     6716.90    207.18 o 
   8   1   3    18993.97    20067.41    556.58 o 
   9   1   3     8599.11     9102.32    153.91 o 
  10   1   3     1580.72     1492.60     72.63 o 
  11   1   3     8603.05     8830.56    164.24 o 
  12   1   3    15500.71    15909.34    390.04 o 
  13   1   3     3499.18     3399.88    179.31 o 
  14   1   3      721.16      659.87     84.04 o 
  15   1   3      170.00      209.05     62.18 o 
  16   1   3       68.66      123.41     69.85 o 
  17   1   3      289.31      314.19     78.24 o 
 -17   2   3      598.31      732.67    100.15 o 
 -16   2   3      324.17      380.59     78.63 o 
 -15   2   3      645.65      763.14     94.91 o 
 -14   2   3      526.53      637.12    105.39 o 
 -13   2   3      746.51      903.95     90.65 o 
 -12   2   3       59.88       80.39     44.62 o 
 -11   2   3       87.05       57.39     44.34 o 
 -10   2   3      384.73      353.43     57.96 o 
  -9   2   3      388.84      395.09     57.95 o 
  -8   2   3      473.60      465.01     94.77 o 
  -7   2   3     3625.25     3472.07    107.33 o 
  -6   2   3     5905.08     5465.71    304.71 o 
  -5   2   3     4888.99     4644.78    125.59 o 
  -4   2   3    11461.00    11512.87    417.69 o 
  -3   2   3    14853.15    14869.13    597.64 o 
  -2   2   3     6718.25     6670.18    275.83 o 
  -1   2   3    11398.19    11245.29    215.41 o 
   0   2   3     2219.70     2203.15     44.75 o 
   1   2   3       32.93       31.28     13.06 o 
   2   2   3        1.06        4.26     18.23 o 
   3   2   3      242.73      204.15     26.04 o 
   4   2   3     7525.71     6891.49    251.48 o 
   5   2   3    10203.85     9458.86    161.92 o 
   6   2   3    19188.32    18534.78    280.50 o 
   7   2   3     5532.97     5074.06    176.86 o 
   8   2   3     4371.71     3944.73    170.36 o 
   9   2   3     4333.56     4072.04    124.40 o 
  10   2   3     3689.82     3468.59    119.92 o 
  11   2   3      559.03      551.46     67.43 o 
  12   2   3      381.86      292.31     87.69 o 
  13   2   3        5.28      -39.69     47.42 o 
  14   2   3       15.17        5.59     54.77 o 
  15   2   3      215.85      223.33     69.41 o 
  16   2   3     1067.43     1234.25    116.41 o 
 -14   3   3     1315.35     1418.06    108.46 o 
 -13   3   3     3234.89     3440.22    191.63 o 
 -12   3   3       68.91      110.69     58.61 o 
 -11   3   3      398.42      287.36     65.29 o 
 -10   3   3     1454.88     1153.58     95.20 o 
  -9   3   3      628.35      513.41     72.87 o 
  -8   3   3     1768.58     1850.42    112.21 o 
  -7   3   3     9741.44     9731.15    425.88 o 
  -6   3   3     4164.94     4425.84    235.21 o 
  -5   3   3      735.41      801.40     61.70 o 
  -4   3   3     1004.55      924.88    237.62 o 
  -3   3   3     7545.28     7647.68    326.10 o 
  -2   3   3     5207.66     5106.63    157.79 o 
  -1   3   3     1297.42     1417.24     63.70 o 
   0   3   3      528.20      512.69     45.80 o 
   1   3   3     2381.02     2394.14    153.15 o 
   2   3   3      296.52      367.09     41.65 o 
   3   3   3     4371.88     4523.90    121.35 o 
   4   3   3     9535.69     9452.45    386.14 o 
   5   3   3     5053.38     5275.77    222.74 o 
   6   3   3       14.47      -49.68     49.68 o 
   7   3   3     3692.52     3652.54    120.70 o 
   8   3   3     5746.40     5872.14    156.02 o 
   9   3   3     2925.96     2668.75    169.11 o 
  10   3   3      293.97      420.56     62.29 o 
  11   3   3      729.10      643.15    136.06 o 
  12   3   3     1220.19      959.18    121.78 o 
  13   3   3      238.87      157.58     57.58 o 
 -10   4   3      141.13      110.78     69.07 o 
  -9   4   3       51.79       57.07    121.37 o 
  -8   4   3      575.93      405.71     91.15 o 
  -7   4   3       12.97      -49.25     49.25 o 
  -6   4   3      301.24      313.19    160.61 o 
  -5   4   3     1290.45     1238.78    112.06 o 
  -4   4   3     1832.73     1710.51    122.58 o 
  -3   4   3      573.16      664.33     88.36 o 
  -2   4   3      445.74      419.98     78.45 o 
  -1   4   3       19.67       12.13     47.88 o 
   0   4   3      253.48      232.55     81.57 o 
   1   4   3       23.12       60.59     45.31 o 
   2   4   3       20.58      -25.95     42.87 o 
   3   4   3       82.52       53.54     45.55 o 
   4   4   3      296.25      400.84     77.08 o 
   5   4   3      759.31      812.94     86.61 o 
   6   4   3      820.15      839.00    105.65 o 
   7   4   3     1002.10      867.20    111.80 o 
   8   4   3       93.34       18.38     68.98 o 
   9   4   3       46.27       -3.73     69.15 o 
 -19   0   4      923.63     1118.66    150.43 o 
 -18   0   4     2718.78     2887.42    200.78 o 
 -17   0   4     5746.56     5954.14    273.96 o 
 -16   0   4     4385.46     4809.93    246.19 o 
 -15   0   4       16.86       33.20     73.06 o 
 -14   0   4     2637.30     2268.42    171.53 o 
 -13   0   4     3666.85     3470.25    130.92 o 
 -12   0   4      243.92      183.20     51.27 o 
 -11   0   4        9.22      -25.40     38.37 o 
 -10   0   4     2253.41     2167.89     92.50 o 
  -9   0   4      189.46      187.95     40.55 o 
  -8   0   4     3138.78     2998.39    167.40 o 
  -7   0   4    81883.82    91094.86    951.60 o 
  -6   0   4    92529.48    96758.92   1396.94 o 
  -5   0   4    34596.34    38412.83    616.28 o 
  -4   0   4      722.08      722.66     67.13 o 
  -3   0   4      878.95      946.39     67.01 o 
  -2   0   4     1465.54     1514.91     66.76 o 
  -1   0   4     3232.78     3271.70     70.28 o 
   0   0   4     6225.09     6235.55     96.22 o 
   1   0   4    16603.88    17844.82    211.24 o 
   2   0   4     1074.16     1005.00     43.62 o 
   3   0   4    20944.29    20610.85    429.63 o 
   4   0   4    52572.69    51808.12    551.79 o 
   5   0   4    72293.70    75079.24    779.38 o 
   6   0   4    37319.75    40436.85    464.62 o 
   7   0   4     4068.11     4441.80    142.59 o 
   8   0   4     1111.45     1013.59     66.64 o 
   9   0   4      456.51      444.77     63.18 o 
  10   0   4      308.95      295.09     56.13 o 
  11   0   4    23433.60    23610.37    354.72 o 
  12   0   4      664.48      587.69     69.24 o 
  13   0   4      244.68      182.02     68.49 o 
  14   0   4     1530.31     1842.43    145.12 o 
  15   0   4     4635.34     4798.83    230.77 o 
  16   0   4     7590.89     8240.70    313.08 o 
  17   0   4     3355.59     3744.21    216.70 o 
 -18   1   4       43.46      -16.78     52.57 o 
 -17   1   4        8.33      -45.01     45.01 o 
 -16   1   4      296.77      275.69     66.27 o 
 -15   1   4      785.81      721.75     87.80 o 
 -14   1   4      514.63      526.55     60.78 o 
 -13   1   4     1860.77     1725.64     85.55 o 
 -12   1   4     2595.84     2514.90     94.58 o 
 -11   1   4     4493.36     4268.16    239.97 o 
 -10   1   4      830.39      802.11     86.29 o 
  -9   1   4      222.40      224.59     28.91 o 
  -8   1   4      795.27      736.03     44.91 o 
  -7   1   4       88.39       51.94     26.19 o 
  -6   1   4     4131.01     4351.72    224.64 o 
  -5   1   4     5293.50     5329.43    265.77 o 
  -4   1   4     2288.43     2254.62    131.06 o 
  -3   1   4     3778.96     3530.48    166.43 o 
  -2   1   4      211.00      140.29     23.66 o 
  -1   1   4    36822.61    36512.92   1079.09 o 
   0   1   4     1307.57     1167.56     38.87 o 
   1   1   4     1986.75     1904.12     77.36 o 
   2   1   4      405.52      363.22     28.69 o 
   3   1   4     3325.36     2928.75     52.08 o 
   4   1   4      390.82      371.16     20.66 o 
   5   1   4     1376.86     1409.28     53.89 o 
   6   1   4       37.43       42.78     19.65 o 
   7   1   4      178.68      161.20     25.59 o 
   8   1   4     1183.49     1054.06     54.75 o 
   9   1   4      998.02      993.94     78.14 o 
  10   1   4      112.94      170.24     40.81 o 
  11   1   4     2002.04     1955.55    102.39 o 
  12   1   4     4080.80     3699.90    145.83 o 
  13   1   4       64.56       60.09     51.21 o 
  14   1   4      205.26      189.96     60.64 o 
  15   1   4      614.06      677.74     83.24 o 
  16   1   4      540.42      554.47     98.60 o 
  17   1   4      257.60      530.52     98.60 o 
 -17   2   4     3028.29     2760.09    149.86 o 
 -16   2   4      886.56     1016.92    108.90 o 
 -15   2   4        1.52      -48.68     48.68 o 
 -14   2   4     3511.23     3334.23    153.43 o 
 -13   2   4     2174.36     2022.20    124.03 o 
 -12   2   4     1536.99     1549.43     94.58 o 
 -11   2   4      941.43     1026.52     80.07 o 
 -10   2   4     2650.76     2660.14    108.22 o 
  -9   2   4      884.31      966.76     71.62 o 
  -8   2   4     2805.30     2732.71    148.96 o 
  -7   2   4    10643.46     9797.54    885.33 o 
  -6   2   4    17343.23    17768.64    573.24 o 
  -5   2   4     5118.05     5116.70    168.21 o 
  -4   2   4     1257.19     1281.29     48.31 o 
  -3   2   4     6567.28     6388.03    235.02 o 
  -2   2   4    21167.73    22541.70    882.26 o 
  -1   2   4     1789.82     1843.51     69.08 o 
   0   2   4     3123.97     3111.86    103.03 o 
   1   2   4    11612.89    11971.04    111.25 o 
   2   2   4     3511.46     3414.51     69.32 o 
   3   2   4      745.00      684.43     36.29 o 
   4   2   4     5297.94     4868.40    142.98 o 
   5   2   4     9567.27     9311.64    340.47 o 
   6   2   4     3562.74     3606.82    165.64 o 
   7   2   4      783.62      988.10     67.43 o 
   8   2   4     2908.58     2777.96    103.20 o 
   9   2   4      895.76      922.18     72.77 o 
  10   2   4      282.08      263.50     53.38 o 
  11   2   4     3797.85     3638.28    150.02 o 
  12   2   4     5665.79     5598.60    189.89 o 
  13   2   4     2433.39     2247.56    246.75 o 
  14   2   4      230.08      196.34     68.75 o 
  15   2   4     2760.05     2720.41    148.77 o 
  16   2   4     2773.59     2658.63    150.71 o 
 -14   3   4      238.11      260.57     61.57 o 
 -13   3   4     1917.23     1807.07    113.66 o 
 -12   3   4     1707.28     1767.21    104.86 o 
 -11   3   4     1905.44     1817.18    107.40 o 
 -10   3   4     1828.85     1774.88    107.96 o 
  -9   3   4      358.10      406.23     60.28 o 
  -8   3   4      171.29      125.15    110.06 o 
  -7   3   4      383.54      306.51     50.52 o 
  -6   3   4      911.96      910.05     66.74 o 
  -5   3   4     1044.69     1148.69     69.36 o 
  -4   3   4     1443.93     1362.86     98.95 o 
  -3   3   4     2238.21     2133.73    267.36 o 
  -2   3   4     5043.49     4647.12    219.29 o 
  -1   3   4     6992.94     7079.16    146.72 o 
   0   3   4     4949.62     4935.03    119.77 o 
   1   3   4     4202.16     4308.87    130.94 o 
   2   3   4     2514.56     2587.67     78.51 o 
   3   3   4      525.96      630.40    111.97 o 
   4   3   4      743.95      709.29     61.40 o 
   5   3   4     1557.43     1609.56     82.84 o 
   6   3   4      164.38      121.53     43.10 o 
   7   3   4      231.11      250.01     51.19 o 
   8   3   4      651.89      597.03    106.92 o 
   9   3   4     1109.95     1028.67     81.41 o 
  10   3   4     1661.00     1643.04    135.83 o 
  11   3   4     1310.92     1254.00    180.47 o 
  12   3   4      705.90      687.45     80.04 o 
  13   3   4      434.27      451.34     74.53 o 
 -10   4   4     2287.70     2451.84    210.22 o 
  -9   4   4     2559.06     2578.09    169.34 o 
  -8   4   4      177.95      215.46     79.78 o 
  -7   4   4       31.33        0.75     51.06 o 
  -6   4   4      581.65      355.76    182.70 o 
  -5   4   4      364.28      507.94    100.94 o 
  -4   4   4     3251.49     3232.54    155.27 o 
  -3   4   4     7070.98     7722.98    357.63 o 
  -2   4   4     7722.73     7739.61    244.31 o 
  -1   4   4      953.68      991.05    105.16 o 
   0   4   4     1118.12     1139.11    157.53 o 
   1   4   4     5279.57     5390.54    334.18 o 
   2   4   4     4542.16     4549.21    182.48 o 
   3   4   4     1250.62     1474.30     97.49 o 
   4   4   4      173.66      251.45     52.23 o 
   5   4   4      485.89      594.35     74.26 o 
   6   4   4     1270.61     1790.56    136.27 o 
   7   4   4     2208.33     2513.54    226.63 o 
   8   4   4     4291.83     5043.35    215.87 o 
 -18   1   5      106.96      226.82     85.89 o 
 -17   1   5      644.95      698.67    174.80 o 
 -16   1   5       36.14      118.17     55.37 o 
 -15   1   5     1680.01     1360.78     83.80 o 
 -14   1   5    15361.47    14454.44    489.42 o 
 -13   1   5    16102.01    16172.75    247.59 o 
 -12   1   5     6464.30     6309.14    158.86 o 
 -11   1   5        2.95       32.96     37.44 o 
 -10   1   5     4992.66     4690.06    115.94 o 
  -9   1   5     8365.39     8670.09    200.88 o 
  -8   1   5     3094.69     3265.23    112.55 o 
  -7   1   5     1526.49     1442.70     84.58 o 
  -6   1   5     2872.77     2810.37    162.91 o 
  -5   1   5      415.66      565.66     40.65 o 
  -4   1   5    15126.85    16690.73    661.40 o 
  -3   1   5    46171.76    48263.45   1723.19 o 
  -2   1   5    46222.67    46953.65   1330.18 o 
  -1   1   5    37251.50    40219.80   1032.35 o 
   0   1   5     2440.79     2420.93     68.68 o 
   1   1   5    10245.36    10349.83    102.49 o 
   2   1   5    11610.56    11737.94    147.02 o 
   3   1   5       32.54       56.09     14.38 o 
   4   1   5    11550.87    11590.44    168.98 o 
   5   1   5    11562.89    11719.59    116.17 o 
   6   1   5      929.55     1027.75     37.09 o 
   7   1   5     2874.91     2629.56     65.55 o 
   8   1   5    18703.64    18753.94    598.82 o 
   9   1   5    18973.33    19699.25    463.97 o 
  10   1   5     4232.78     4010.90    144.45 o 
  11   1   5     1138.43     1138.98     68.21 o 
  12   1   5      654.98      885.37    135.19 o 
  13   1   5        2.83       40.21     48.62 o 
  14   1   5      571.03      552.51     81.90 o 
  15   1   5     2037.92     1881.40    137.35 o 
  16   1   5     3021.37     2927.71    145.36 o 
  17   1   5     1220.72     1118.54    149.44 o 
 -17   2   5      169.48      299.73     75.30 o 
 -16   2   5       57.50        8.26     57.24 o 
 -15   2   5        6.16       49.21     58.44 o 
 -14   2   5       22.42       42.98     70.65 o 
 -13   2   5     1138.00      899.14     95.45 o 
 -12   2   5      709.25      762.43     76.49 o 
 -11   2   5      624.81      649.72     70.39 o 
 -10   2   5     2584.64     2395.69    104.02 o 
  -9   2   5     2679.22     2662.19    104.71 o 
  -8   2   5     7168.12     7153.57    160.17 o 
  -7   2   5     7849.92     7376.38    592.38 o 
  -6   2   5     9004.86     8907.63    437.91 o 
  -5   2   5     4670.30     4477.20    175.70 o 
  -4   2   5      980.67      942.94     68.69 o 
  -3   2   5        6.60        2.65     18.85 o 
  -2   2   5     2037.20     2095.82    104.45 o 
  -1   2   5      225.19      283.32     25.07 o 
   0   2   5     2327.50     2164.37     83.75 o 
   1   2   5    10608.47    10546.12    151.83 o 
   2   2   5     9306.58     8807.08    247.22 o 
   3   2   5     8612.51     7880.27    139.41 o 
   4   2   5    10751.43    10085.33    368.79 o 
   5   2   5    13736.35    13662.34    207.58 o 
   6   2   5     4606.99     4348.30    116.58 o 
   7   2   5     4505.46     4326.02    121.51 o 
   8   2   5      794.09      752.91     65.61 o 
   9   2   5       62.60       44.70     43.69 o 
  10   2   5      306.74      302.14     56.80 o 
  11   2   5      203.01      173.21     53.62 o 
  12   2   5     1184.36     1211.23    108.07 o 
  13   2   5     1607.74     1895.53    130.18 o 
  14   2   5     1870.86     1922.64    133.32 o 
  15   2   5      673.04      820.11    100.36 o 
 -14   3   5      649.04      412.44     72.84 o 
 -13   3   5     1066.50      853.48     87.10 o 
 -12   3   5      167.83      123.64     48.98 o 
 -11   3   5      962.59     1080.90    107.79 o 
 -10   3   5     5912.00     5592.64    555.98 o 
  -9   3   5     2767.38     2611.88    266.73 o 
  -8   3   5     1777.39     1773.99    176.28 o 
  -7   3   5     3365.92     3319.13    312.17 o 
  -6   3   5     5154.74     5020.44    326.15 o 
  -5   3   5     5552.06     5585.52    657.50 o 
  -4   3   5      172.70      313.48     64.42 o 
  -3   3   5     2674.69     2704.16    192.94 o 
  -2   3   5     3009.00     3120.48    218.43 o 
  -1   3   5        6.12       68.85     37.94 o 
   0   3   5     3650.33     3620.58     92.46 o 
   1   3   5     9820.17    10198.97    156.12 o 
   2   3   5     5697.33     5814.13    117.56 o 
   3   3   5       10.07       -6.41     28.41 o 
   4   3   5     1150.75     1041.24     91.63 o 
   5   3   5     6945.45     7118.26    176.75 o 
   6   3   5     2390.25     2517.20    110.79 o 
   7   3   5      392.24      495.14     66.36 o 
   8   3   5      479.24      539.49     64.78 o 
   9   3   5     2020.17     1811.38     98.00 o 
  10   3   5       45.13      113.39     46.72 o 
  11   3   5     2115.79     2219.84    115.93 o 
  12   3   5     3150.90     3324.59    138.55 o 
  13   3   5     1518.36     1971.71    239.16 o 
 -10   4   5      130.15       47.95     72.64 o 
  -9   4   5      252.63      169.46     78.29 o 
  -8   4   5      802.75      914.89    128.28 o 
  -7   4   5      496.42      319.97     80.93 o 
  -6   4   5      549.22      487.37     88.59 o 
  -5   4   5       73.18       71.20     59.73 o 
  -4   4   5        1.41      -49.24     79.72 o 
  -3   4   5        7.61      -28.45     34.86 o 
  -2   4   5        0.06       44.96     66.64 o 
  -1   4   5        2.47       31.85     49.08 o 
   0   4   5        2.18      -40.18     40.18 o 
   1   4   5      237.46      280.83     84.41 o 
   2   4   5      612.97      671.42    104.89 o 
   3   4   5      547.41      599.34     73.51 o 
   4   4   5     2008.51     1909.72    162.29 o 
   5   4   5      579.64      642.75     74.54 o 
   6   4   5      397.45      414.77     63.44 o 
   7   4   5      236.81      372.90     89.14 o 
   8   4   5      774.17      773.36    162.09 o 
 -19   0   6     1568.57     2066.28    191.89 o 
 -18   0   6       12.17      -23.94     68.86 o 
 -17   0   6     1823.71     1463.45    157.96 o 
 -16   0   6     4630.81     3889.09    229.16 o 
 -15   0   6       23.01       20.11     76.88 o 
 -14   0   6      138.19      207.37     55.30 o 
 -13   0   6     1649.17     1696.23     97.57 o 
 -12   0   6     1329.92     1250.35    152.90 o 
 -11   0   6    12309.77    12262.44    235.16 o 
 -10   0   6    21426.68    21569.60    327.46 o 
  -9   0   6    32243.99    34410.45    647.87 o 
  -8   0   6    12414.03    11600.63    298.76 o 
  -7   0   6     2822.57     2546.57    132.41 o 
  -6   0   6    12153.11    14550.74    323.57 o 
  -5   0   6    12237.82    13038.54    289.38 o 
  -4   0   6      394.95      386.26     58.37 o 
  -3   0   6    21324.20    22223.90    400.08 o 
  -2   0   6    20131.54    20684.87    405.20 o 
  -1   0   6      250.32      244.69     31.23 o 
   0   0   6    15325.11    15216.66    334.73 o 
   1   0   6    64439.51    67618.36    701.08 o 
   2   0   6    92105.05    93082.81    942.38 o 
   3   0   6    68708.00    72695.47    757.39 o 
   4   0   6     1000.39      929.56     52.02 o 
   5   0   6      759.57      893.48     54.42 o 
   6   0   6       56.83       65.08     34.57 o 
   7   0   6     1085.25     1166.11     67.51 o 
   8   0   6     7968.32     8114.69    171.80 o 
   9   0   6     7189.26     7437.43    169.46 o 
  10   0   6       66.65      132.13     71.33 o 
  11   0   6     4594.10     4520.94    269.45 o 
  12   0   6    12999.43    13835.22    264.74 o 
  13   0   6    11129.75    11993.43    362.19 o 
  14   0   6     5390.01     5574.42    247.43 o 
  15   0   6       91.28      106.00     68.12 o 
  16   0   6      129.97      329.12     78.11 o 
  17   0   6       42.59      179.68     73.67 o 
 -18   1   6      183.21       95.64     75.89 o 
 -17   1   6      409.69      576.95     85.30 o 
 -16   1   6      206.65      248.07     64.65 o 
 -15   1   6      332.17      427.08     61.93 o 
 -14   1   6     1334.65     1366.09     81.98 o 
 -13   1   6      976.41     1038.10     73.50 o 
 -12   1   6     1012.11     1035.55     96.32 o 
 -11   1   6        0.63      -13.79     56.65 o 
 -10   1   6       32.42       62.35     38.64 o 
  -9   1   6      171.22      222.92     44.00 o 
  -8   1   6       87.03       39.01     33.09 o 
  -7   1   6     1835.39     1925.79    170.32 o 
  -6   1   6     5680.24     5723.00    300.99 o 
  -5   1   6     7036.30     6961.68    287.31 o 
  -4   1   6     6875.49     6835.63    256.44 o 
  -3   1   6     3839.92     3447.57    135.68 o 
  -2   1   6    18343.35    18072.14    267.76 o 
  -1   1   6     5028.17     4745.88    132.25 o 
   0   1   6      245.15      217.83     28.64 o 
   1   1   6      921.98      811.20     28.67 o 
   2   1   6      354.68      345.71     23.79 o 
   3   1   6      684.99      612.43     26.49 o 
   4   1   6     2323.02     2141.55     46.45 o 
   5   1   6      900.05      790.47     39.80 o 
   6   1   6     5280.45     4887.94     75.61 o 
   7   1   6     3657.23     3340.73     77.36 o 
   8   1   6     2463.61     2170.70     77.16 o 
   9   1   6     2602.38     2349.02     83.98 o 
  10   1   6      933.29      940.60     62.25 o 
  11   1   6      511.51      523.01     74.61 o 
  12   1   6      164.73      167.51     60.79 o 
  13   1   6      570.20      644.59     82.62 o 
  14   1   6       36.27       53.36     47.74 o 
  15   1   6        0.14       58.50     49.45 o 
  16   1   6      124.19      271.98     84.90 o 
 -17   2   6     1805.25     1718.16    132.70 o 
 -16   2   6     2069.74     1797.18    133.12 o 
 -15   2   6      217.19      123.23     64.66 o 
 -14   2   6      560.29      694.83    155.12 o 
 -13   2   6     2571.70     2718.34    265.32 o 
 -12   2   6      240.09      222.64     56.63 o 
 -11   2   6     1276.21     1099.20     82.65 o 
 -10   2   6     3907.59     3743.06    186.81 o 
  -9   2   6    11302.64    10603.60    350.19 o 
  -8   2   6     1854.08     1820.33    229.73 o 
  -7   2   6     2010.37     2148.57    101.55 o 
  -6   2   6    11761.03    12594.94    738.75 o 
  -5   2   6     4682.46     4784.41    188.28 o 
  -4   2   6      127.63      126.02     32.86 o 
  -3   2   6     6590.42     6967.90    350.68 o 
  -2   2   6     6299.59     6070.23    374.29 o 
  -1   2   6    13882.37    14534.30    499.08 o 
   0   2   6     2799.80     2864.20    108.86 o 
   1   2   6    18014.96    18276.97    181.78 o 
   2   2   6    22530.57    23634.52    241.94 o 
   3   2   6     6024.42     6309.58    127.34 o 
   4   2   6      124.35      192.69     40.24 o 
   5   2   6     1820.08     1642.61     77.96 o 
   6   2   6     2016.19     1944.83    100.15 o 
   7   2   6      103.99      140.26     45.83 o 
   8   2   6     1979.13     2026.23     93.14 o 
   9   2   6     5481.81     5630.35    149.08 o 
  10   2   6      809.29      876.00     76.78 o 
  11   2   6      709.02      589.75     71.59 o 
  12   2   6     5074.61     4750.43    180.35 o 
  13   2   6     2591.34     2344.77    137.04 o 
  14   2   6      310.99      408.83    210.71 o 
  15   2   6      146.06      389.76     78.39 o 
 -14   3   6      985.79     1055.41     98.65 o 
 -13   3   6     2153.13     2145.43    231.02 o 
 -12   3   6      293.44      259.63     80.92 o 
 -11   3   6       10.29       90.27     48.65 o 
 -10   3   6      506.78      504.60     68.36 o 
  -9   3   6        2.50       -6.63     41.91 o 
  -8   3   6     1248.20     1129.64     79.82 o 
  -7   3   6     2112.75     2129.34    192.18 o 
  -6   3   6     2487.31     2431.66    135.94 o 
  -5   3   6     3858.09     3586.50    457.52 o 
  -4   3   6     7834.88     7614.57   1009.32 o 
  -3   3   6     8550.43     8098.79    441.05 o 
  -2   3   6     2183.97     2246.15     91.56 o 
  -1   3   6     1492.10     1463.48    127.49 o 
   0   3   6     1429.72     1411.39     79.42 o 
   1   3   6      326.47      293.09     46.52 o 
   2   3   6       27.78       44.40     51.99 o 
   3   3   6       35.02       51.79     31.37 o 
   4   3   6      255.85      295.57     66.76 o 
   5   3   6      635.60      613.93     61.60 o 
   6   3   6     2438.26     2380.88    100.24 o 
   7   3   6     3982.02     3621.07    142.32 o 
   8   3   6     2165.69     2276.59    117.89 o 
   9   3   6      969.15      910.21     80.65 o 
  10   3   6     2256.64     2201.06    198.96 o 
  11   3   6      564.35      576.89     86.81 o 
  12   3   6     1235.14     1099.08    114.14 o 
  -9   4   6      448.15      130.68     77.50 o 
  -8   4   6      822.29      872.63    134.70 o 
  -7   4   6     2167.29     2312.54    254.83 o 
  -6   4   6     5359.04     5527.81    406.74 o 
  -5   4   6     3798.63     3679.49    167.52 o 
  -4   4   6      166.84      207.20    102.92 o 
  -3   4   6     2942.28     3111.91    235.33 o 
  -2   4   6     5970.13     6571.30    225.89 o 
  -1   4   6     2937.21     3219.51    252.86 o 
   0   4   6      803.78     1113.18    152.65 o 
   1   4   6       19.77      -26.10     41.58 o 
   2   4   6        6.92      -37.20     39.78 o 
   3   4   6      140.98      163.91     53.21 o 
   4   4   6     3430.23     3599.24    135.42 o 
   5   4   6     4338.79     4461.19    174.43 o 
   6   4   6     4372.68     4546.91    180.67 o 
   7   4   6      194.57      221.97     83.42 o 
   8   4   6     1070.92     1210.14    182.21 o 
 -18   1   7      798.07      879.13    146.36 o 
 -17   1   7     4305.20     3960.70    166.48 o 
 -16   1   7     4810.58     4828.43    144.48 o 
 -15   1   7     1682.07     1714.90     90.68 o 
 -14   1   7      454.61      312.29     55.66 o 
 -13   1   7     2565.12     2251.81     99.06 o 
 -12   1   7     2491.87     2354.60     94.99 o 
 -11   1   7      194.29      237.22     55.61 o 
 -10   1   7     1654.35     1720.78     79.09 o 
  -9   1   7     1794.27     1873.99     78.86 o 
  -8   1   7      763.99      888.29     58.19 o 
  -7   1   7    10963.17    11548.08    868.36 o 
  -6   1   7    50780.32    55089.77   3327.74 o 
  -5   1   7    52386.30    54453.63   2457.35 o 
  -4   1   7    11124.73    11089.25    449.86 o 
  -3   1   7     1393.54     1423.77    103.11 o 
  -2   1   7     2426.22     2461.65     55.44 o 
  -1   1   7      434.54      366.69     25.93 o 
   0   1   7       68.12       77.10     25.61 o 
   1   1   7    10787.21    10911.01    179.03 o 
   2   1   7    18660.44    19035.88    180.75 o 
   3   1   7        1.82        1.42     15.18 o 
   4   1   7    11968.66    11391.51    117.14 o 
   5   1   7    54535.68    55070.00    894.06 o 
   6   1   7    34272.93    35058.13    305.77 o 
   7   1   7    11748.56    11786.01    134.46 o 
   8   1   7      757.12      693.91     52.40 o 
   9   1   7      148.75       76.02     36.28 o 
  10   1   7     2606.24     2734.42     95.39 o 
  11   1   7     1216.60     1250.12    168.88 o 
  12   1   7     1248.23     1295.00    103.16 o 
  13   1   7     2388.25     2530.01    132.13 o 
  14   1   7      427.24      399.39     72.58 o 
  15   1   7      686.99      904.92     99.55 o 
  16   1   7     2406.75     3122.75    209.05 o 
 -17   2   7      149.16      110.72     60.27 o 
 -16   2   7      885.82      911.96    129.20 o 
 -15   2   7      999.95      745.83    109.71 o 
 -14   2   7      416.01      297.11     71.30 o 
 -13   2   7     1372.57     1158.29    196.15 o 
 -12   2   7     2136.28     2336.13    281.67 o 
 -11   2   7     3501.35     3292.42    125.28 o 
 -10   2   7     3810.84     3865.42    265.07 o 
  -9   2   7      441.52      484.78     62.46 o 
  -8   2   7     1220.46     1103.39     60.20 o 
  -7   2   7      672.63      647.99     49.39 o 
  -6   2   7       61.74       51.89     27.25 o 
  -5   2   7      994.97     1026.39     43.63 o 
  -4   2   7      199.65      267.15     30.04 o 
  -3   2   7      344.40      360.76     31.49 o 
  -2   2   7     1149.50     1135.29     50.29 o 
  -1   2   7    14504.35    14194.04    550.69 o 
   0   2   7     7220.30     6852.22    233.82 o 
   1   2   7     7715.26     7321.96    210.25 o 
   2   2   7     8230.75     7976.15    140.27 o 
   3   2   7     7426.17     7303.74    139.45 o 
   4   2   7     6871.48     6302.37    132.09 o 
   5   2   7     3039.21     2902.68     96.49 o 
   6   2   7      119.52      112.67     41.55 o 
   7   2   7      644.30      627.64     61.88 o 
   8   2   7      109.66      115.15     45.18 o 
   9   2   7     2243.29     2071.69    124.19 o 
  10   2   7     2302.09     2165.69    241.01 o 
  11   2   7     3158.83     3301.85    153.39 o 
  12   2   7     3039.15     3140.42    157.25 o 
  13   2   7     1608.56     1670.35    130.62 o 
  14   2   7      781.44      757.11     99.80 o 
  15   2   7     2021.51     1931.62    150.31 o 
 -14   3   7     2484.65     2794.21    209.55 o 
 -13   3   7     4033.13     4224.07    157.37 o 
 -12   3   7     3413.04     3461.60    199.91 o 
 -11   3   7      155.57      241.97     54.44 o 
 -10   3   7     2668.49     2946.83    134.10 o 
  -9   3   7     4336.73     4467.48    192.26 o 
  -8   3   7     2137.59     2300.35    105.10 o 
  -7   3   7      195.58      366.73     56.98 o 
  -6   3   7      459.22      464.42     60.92 o 
  -5   3   7     1048.91     1206.54    188.32 o 
  -4   3   7      255.91      330.94     66.58 o 
  -3   3   7     2921.73     2939.19    146.97 o 
  -2   3   7    14178.23    13989.73    365.44 o 
  -1   3   7     2466.66     2481.28     92.95 o 
   0   3   7      155.17      145.99     33.81 o 
   1   3   7     6945.97     6880.30    129.91 o 
   2   3   7    11005.03    10904.16    305.62 o 
   3   3   7     4057.88     4181.52    118.16 o 
   4   3   7       25.77       44.16     33.46 o 
   5   3   7      505.73      471.92     57.51 o 
   6   3   7     3355.48     3097.38    128.58 o 
   7   3   7      745.56      713.95    100.60 o 
   8   3   7     1381.61     1595.00     94.07 o 
   9   3   7     3922.95     4174.78    169.50 o 
  10   3   7     1699.87     1733.08    124.89 o 
  11   3   7        0.23        1.53     61.02 o 
  12   3   7      999.97     1047.69    116.28 o 
  -9   4   7      430.19      403.96     93.08 o 
  -8   4   7        0.28      -35.35     88.11 o 
  -7   4   7        7.80      -56.83     56.83 o 
  -6   4   7       92.17      113.73     68.90 o 
  -5   4   7        2.83      -34.31     54.36 o 
  -4   4   7       26.39      -37.89     79.35 o 
  -3   4   7      129.27      112.97     44.18 o 
  -2   4   7      339.75      443.59    111.93 o 
  -1   4   7      879.91     1015.92    162.46 o 
   0   4   7     1310.50     1554.90    227.99 o 
   1   4   7     1052.47     1134.86    108.99 o 
   2   4   7      563.42      806.39    105.33 o 
   3   4   7      537.67      663.70     74.06 o 
   4   4   7        6.10      -37.92     37.92 o 
   5   4   7      165.76      149.98     49.32 o 
   6   4   7      535.29      614.23     91.90 o 
   7   4   7      140.05      201.70     51.85 o 
 -18   0   8      865.21      764.98    137.84 o 
 -17   0   8       50.02        3.46     78.61 o 
 -16   0   8      169.87      241.38    100.45 o 
 -15   0   8       12.75      -65.03     80.46 o 
 -14   0   8     6043.99     5652.48    279.70 o 
 -13   0   8     7974.58     7899.63    200.33 o 
 -12   0   8     7599.93     7441.01    190.51 o 
 -11   0   8     2778.11     2772.25    153.39 o 
 -10   0   8      744.30      835.20    117.85 o 
  -9   0   8     8238.95     8333.01    274.33 o 
  -8   0   8     2012.88     1976.07    138.71 o 
  -7   0   8       21.24       16.78     60.71 o 
  -6   0   8    10592.10    11616.55    296.79 o 
  -5   0   8    21385.92    23713.39    457.21 o 
  -4   0   8       96.55      126.24     49.11 o 
  -3   0   8    14201.58    15049.54    321.59 o 
  -2   0   8    56410.51    57746.06    631.26 o 
  -1   0   8    64166.64    67983.77    727.42 o 
   0   0   8    69830.33    73698.94    775.78 o 
   1   0   8     3926.29     4292.97    103.22 o 
   2   0   8      349.77      299.50     38.85 o 
   3   0   8       71.54      148.83     35.24 o 
   4   0   8    26304.64    29088.89    370.10 o 
   5   0   8    17048.90    17881.46    265.39 o 
   6   0   8     4108.75     3992.03    116.12 o 
   7   0   8      311.92      235.87     50.63 o 
   8   0   8     9945.68     9559.63    197.99 o 
   9   0   8    22284.87    22471.93    471.65 o 
  10   0   8    21336.02    22351.57    941.88 o 
  11   0   8    26728.99    28600.24    597.46 o 
  12   0   8        1.29        0.12     56.15 o 
  13   0   8     1172.34     1238.24    135.00 o 
  14   0   8        6.92      151.42     67.87 o 
  15   0   8      680.79      809.41    122.05 o 
  16   0   8     1579.71     1741.11    168.57 o 
 -18   1   8      187.87      167.15     62.78 o 
 -17   1   8      551.19      754.49    100.88 o 
 -16   1   8      427.37      464.35     62.92 o 
 -15   1   8     1105.26     1148.98     82.38 o 
 -14   1   8       34.61       38.56     53.68 o 
 -13   1   8       27.44      -17.39     36.74 o 
 -12   1   8       25.64       10.19     61.85 o 
 -11   1   8        9.51       57.70     39.68 o 
 -10   1   8     4261.85     4244.55    142.16 o 
  -9   1   8     1028.69     1064.81     67.20 o 
  -8   1   8     6578.85     6974.42    427.84 o 
  -7   1   8     7853.62     7661.43    517.19 o 
  -6   1   8     5232.71     5128.39    334.08 o 
  -5   1   8     5327.83     5215.96    303.31 o 
  -4   1   8     3463.31     3269.46    112.64 o 
  -3   1   8        4.61       -3.44     26.18 o 
  -2   1   8      277.57      306.94     27.95 o 
  -1   1   8      305.01      336.49     27.39 o 
   0   1   8      542.40      583.90     50.35 o 
   1   1   8     8168.35     8120.84    147.35 o 
   2   1   8     3398.20     3098.60     60.32 o 
   3   1   8      952.86      791.52     34.91 o 
   4   1   8     2850.91     2418.02     53.09 o 
   5   1   8     7141.76     6653.83     90.79 o 
   6   1   8     2010.06     1729.27     53.34 o 
   7   1   8      419.82      447.44     46.17 o 
   8   1   8      152.30      131.47     37.90 o 
   9   1   8       58.01       79.05     37.12 o 
  10   1   8     4652.30     4564.42    262.36 o 
  11   1   8       30.01       36.68     56.27 o 
  12   1   8      531.67      551.09     81.39 o 
  13   1   8       34.14       78.58     56.06 o 
  14   1   8       31.59       15.38     51.13 o 
  15   1   8      471.66      643.91     87.22 o 
  16   1   8      296.59      368.98     91.81 o 
 -17   2   8       48.68       55.27     57.05 o 
 -16   2   8      680.28      754.66    101.99 o 
 -15   2   8      382.59      460.55     88.54 o 
 -14   2   8      264.58      172.48     91.57 o 
 -13   2   8     4699.57     4251.72    267.29 o 
 -12   2   8     2996.14     2566.30    116.41 o 
 -11   2   8       44.46       37.07     44.17 o 
 -10   2   8     2586.30     2754.08    151.30 o 
  -9   2   8     3091.58     2944.24    239.02 o 
  -8   2   8     6941.34     7187.78    406.52 o 
  -7   2   8       56.50       98.66     35.88 o 
  -6   2   8     5526.56     5192.13    224.72 o 
  -5   2   8     7793.04     7754.38    337.70 o 
  -4   2   8     3347.17     3297.83    149.25 o 
  -3   2   8     5437.58     5635.38    238.52 o 
  -2   2   8    10157.93    10614.05    428.76 o 
  -1   2   8    18667.40    19533.37    562.91 o 
   0   2   8     1536.30     1539.39     53.82 o 
   1   2   8      640.51      680.05     36.53 o 
   2   2   8     4647.89     4332.20     90.65 o 
   3   2   8     1266.01     1272.94     55.82 o 
   4   2   8      568.77      583.92     52.92 o 
   5   2   8     7987.41     7364.24    150.71 o 
   6   2   8     7231.59     7409.68    234.99 o 
   7   2   8     1857.00     1874.82     88.10 o 
   8   2   8      628.98      511.36     63.44 o 
   9   2   8    11614.93    11446.86    267.63 o 
  10   2   8     5666.68     5460.41    509.78 o 
  11   2   8      410.39      379.69     80.25 o 
  12   2   8      186.01      289.88     75.45 o 
  13   2   8      636.44      817.88    101.64 o 
  14   2   8      356.43      533.13     89.25 o 
 -14   3   8      242.60      243.09     84.35 o 
 -13   3   8      363.46      307.98     66.44 o 
 -12   3   8      490.40      444.18     70.95 o 
 -11   3   8      307.13      273.09     63.32 o 
 -10   3   8      818.52      671.83     76.39 o 
  -9   3   8     1617.92     1644.02     97.62 o 
  -8   3   8     5306.89     4668.79    236.31 o 
  -7   3   8     4083.92     3901.19    222.14 o 
  -6   3   8     4570.81     4472.78    379.78 o 
  -5   3   8     3166.21     2977.17    194.73 o 
  -4   3   8     2568.04     2386.57    275.13 o 
  -3   3   8      125.17       81.12    106.74 o 
  -2   3   8      346.82      320.84     57.97 o 
  -1   3   8      103.05       69.89     63.07 o 
   0   3   8      466.14      438.54     57.49 o 
   1   3   8     1125.86     1171.31     61.13 o 
   2   3   8     3423.59     3605.62     97.21 o 
   3   3   8     2603.25     2526.13     89.80 o 
   4   3   8     5745.39     5741.15    146.17 o 
   5   3   8     4671.66     4585.83    134.85 o 
   6   3   8     1126.84     1222.47    151.17 o 
   7   3   8      528.29      624.79     77.08 o 
   8   3   8      925.90      940.27    133.09 o 
   9   3   8      691.90      610.17     86.49 o 
  10   3   8      369.62      384.24     74.84 o 
  11   3   8       90.10       52.32     72.19 o 
  12   3   8       27.21       57.32    111.74 o 
  -9   4   8     3051.72     2951.71    274.57 o 
  -8   4   8     2097.56     2324.69    243.35 o 
  -7   4   8      136.59      182.49     74.36 o 
  -6   4   8     2287.25     2187.87    145.57 o 
  -5   4   8     3733.77     3567.87    261.12 o 
  -4   4   8     3305.81     3146.32    241.13 o 
  -3   4   8       27.48      152.47     51.73 o 
  -2   4   8       71.42      131.55     49.25 o 
  -1   4   8       15.13      127.96     84.22 o 
   0   4   8      662.42      742.86     96.56 o 
   1   4   8     3972.94     4324.85    180.89 o 
   2   4   8     6573.43     6566.29    179.62 o 
   3   4   8     3102.64     3333.19    147.32 o 
   4   4   8      984.90     1124.14    112.49 o 
   5   4   8     2826.41     2805.28    124.09 o 
   6   4   8     2736.91     2805.41    125.87 o 
 -18   1   9      388.11      511.32     84.29 o 
 -17   1   9      338.79      228.93     68.67 o 
 -16   1   9     2679.05     2493.06    111.77 o 
 -15   1   9     1456.55     1459.68     95.39 o 
 -14   1   9      888.18      852.65     99.81 o 
 -13   1   9      836.07      981.56     75.89 o 
 -12   1   9     1168.69     1297.87     81.44 o 
 -11   1   9      659.80      789.02     67.07 o 
 -10   1   9     2636.36     2599.88     99.62 o 
  -9   1   9    21947.71    24295.73   1481.78 o 
  -8   1   9    24578.70    26101.23   2441.56 o 
  -7   1   9    10441.42    10592.29    449.33 o 
  -6   1   9      328.15      550.97     56.28 o 
  -5   1   9     4961.31     5004.53    179.90 o 
  -4   1   9     2967.62     3213.68     94.37 o 
  -3   1   9     4138.11     4426.08    218.39 o 
  -2   1   9     7038.87     6766.40    121.46 o 
  -1   1   9     4514.67     4440.04     78.62 o 
   0   1   9      840.38      850.61     37.80 o 
   1   1   9    17886.51    18613.40    163.40 o 
   2   1   9    44068.76    44357.86    326.56 o 
   3   1   9    41598.87    42110.21    489.65 o 
   4   1   9     7627.27     7527.65     96.80 o 
   5   1   9       15.58       96.79     24.97 o 
   6   1   9      850.05      712.91     50.37 o 
   7   1   9      494.45      485.78     40.97 o 
   8   1   9      506.13      533.27     62.49 o 
   9   1   9     6582.59     6107.96    136.26 o 
  10   1   9     8245.91     7883.03    209.81 o 
  11   1   9      326.56      350.74     68.48 o 
  12   1   9     2364.43     2622.51    135.40 o 
  13   1   9     6577.09     6797.05    211.27 o 
  14   1   9     4302.57     4457.08    367.31 o 
  15   1   9      528.67      648.69     89.69 o 
 -17   2   9      224.00      232.82     77.68 o 
 -16   2   9       56.76      123.19     64.78 o 
 -15   2   9     1213.45     1045.33    156.35 o 
 -14   2   9     1671.79     1806.41    131.13 o 
 -13   2   9     1697.71     1738.24    124.36 o 
 -12   2   9     1432.99     1364.98    109.84 o 
 -11   2   9      617.34      574.99     70.30 o 
 -10   2   9       41.33      -16.25     41.75 o 
  -9   2   9     1183.03     1109.57     66.89 o 
  -8   2   9      238.58      255.32     45.74 o 
  -7   2   9     1596.97     1758.36     73.57 o 
  -6   2   9     2406.07     2446.30    183.93 o 
  -5   2   9     3409.50     3328.44    155.03 o 
  -4   2   9     7252.43     7038.55    234.51 o 
  -3   2   9     6471.55     6197.50    311.34 o 
  -2   2   9    16570.26    16329.17    934.09 o 
  -1   2   9     8891.89     8378.46    211.96 o 
   0   2   9     3858.41     3870.72    112.40 o 
   1   2   9     3171.48     3008.21    167.65 o 
   2   2   9     1089.26     1072.54     51.75 o 
   3   2   9      500.34      459.38     41.19 o 
   4   2   9       33.20       37.30     58.14 o 
   5   2   9      298.74      287.34     60.45 o 
   6   2   9     2759.81     2337.05    101.05 o 
   7   2   9     7077.64     6382.68    236.63 o 
   8   2   9     4127.03     3974.33    200.90 o 
   9   2   9      900.11      817.75     91.84 o 
  10   2   9     3277.80     3067.54    472.95 o 
  11   2   9     1726.71     1773.49    127.26 o 
  12   2   9     1375.40     1406.50    119.90 o 
  13   2   9      572.00      444.98     82.08 o 
  14   2   9       72.02       69.79    104.15 o 
 -14   3   9        1.21       66.31     51.76 o 
 -13   3   9     1501.70     1663.09    115.36 o 
 -12   3   9     3552.10     3636.53    343.00 o 
 -11   3   9     1307.71     1657.97    197.89 o 
 -10   3   9        2.20       23.11     50.69 o 
  -9   3   9     1617.68     1473.81    256.98 o 
  -8   3   9        7.06      106.68     47.65 o 
  -7   3   9        6.09       19.00     40.69 o 
  -6   3   9     2609.07     2636.82    191.83 o 
  -5   3   9     7803.15     8364.10    820.21 o 
  -4   3   9     1917.33     1999.94    125.19 o 
  -3   3   9       43.53       29.42     46.17 o 
  -2   3   9     3207.06     3261.40    260.90 o 
  -1   3   9     7076.28     7224.43    242.63 o 
   0   3   9     2203.13     2348.27     79.22 o 
   1   3   9      509.26      590.40     50.28 o 
   2   3   9     1778.62     1599.01     86.44 o 
   3   3   9     3264.45     3244.78     94.75 o 
   4   3   9      556.23      737.20     59.74 o 
   5   3   9     3048.78     3110.86    108.23 o 
   6   3   9     9732.64     9938.08    205.38 o 
   7   3   9     2332.20     2315.80    236.38 o 
   8   3   9      186.35      328.52    149.63 o 
   9   3   9     1563.22     1568.99    121.69 o 
  10   3   9     1936.28     2028.05    136.99 o 
  11   3   9     1306.44     1255.81    121.79 o 
  -9   4   9      448.81      484.21    103.11 o 
  -8   4   9       37.40       67.03     74.30 o 
  -7   4   9       45.48       15.46     87.00 o 
  -6   4   9      260.79      252.25     77.51 o 
  -5   4   9      410.13      465.84     85.63 o 
  -4   4   9      195.61       20.73     81.20 o 
  -3   4   9     1237.44     1275.90    228.85 o 
  -2   4   9      874.57      977.66    106.74 o 
  -1   4   9      358.45      401.61    109.09 o 
   0   4   9      158.68      129.49     54.14 o 
   1   4   9      203.29      212.52     62.61 o 
   2   4   9       99.87       48.69     40.94 o 
   3   4   9      483.44      494.57     69.35 o 
   4   4   9       28.56      -12.71     42.34 o 
   5   4   9        1.19       -1.95     48.39 o 
   6   4   9      207.74      229.01     71.12 o 
 -18   0  10      134.24      194.61    102.43 o 
 -17   0  10     3130.54     2898.40    225.34 o 
 -16   0  10     5249.88     5364.27    282.47 o 
 -15   0  10     8730.06     9602.59    370.58 o 
 -14   0  10     3885.69     4197.36    218.18 o 
 -13   0  10      575.61      868.59     81.49 o 
 -12   0  10     5090.99     4848.56    248.04 o 
 -11   0  10     6700.85     6516.12    270.01 o 
 -10   0  10       32.23        9.38     79.23 o 
  -9   0  10     2211.02     2476.23    167.95 o 
  -8   0  10      849.77      873.95    114.89 o 
  -7   0  10     3391.23     3192.23    163.88 o 
  -6   0  10    36475.52    37259.62    672.55 o 
  -5   0  10    67056.66    70090.13   1104.47 o 
  -4   0  10    24891.63    21940.69    446.97 o 
  -3   0  10    26185.50    27425.10    525.02 o 
  -2   0  10      299.45      284.38     40.76 o 
  -1   0  10     3375.63     3374.18    110.88 o 
   0   0  10     3895.06     3791.06    105.61 o 
   1   0  10      409.60      315.14     44.40 o 
   2   0  10    10443.62    10411.14    189.87 o 
   3   0  10     2083.18     1987.72     84.21 o 
   4   0  10      354.19      514.06     55.07 o 
   5   0  10    18390.07    17987.88    279.75 o 
   6   0  10    27761.75    27479.76    383.68 o 
   7   0  10    18933.24    18923.39    304.39 o 
   8   0  10     4351.34     4254.60    138.45 o 
   9   0  10       67.54       99.91     51.67 o 
  10   0  10     1065.67     1023.81     83.88 o 
  11   0  10       40.14      100.06     51.17 o 
  12   0  10     4228.52     4297.56    219.66 o 
  13   0  10     5460.83     5605.03    254.34 o 
  14   0  10     4472.50     4507.59    235.33 o 
  15   0  10      132.64      211.14     75.52 o 
 -18   1  10        6.94       40.70     55.06 o 
 -17   1  10      133.64       79.91     55.97 o 
 -16   1  10      126.28      130.19     58.96 o 
 -15   1  10       44.58      178.25     50.57 o 
 -14   1  10       98.37       83.26     44.90 o 
 -13   1  10      765.94      895.81     96.19 o 
 -12   1  10     1578.54     1384.74     86.12 o 
 -11   1  10      464.60      443.77     58.38 o 
 -10   1  10      392.34      499.49     80.71 o 
  -9   1  10     2017.08     2022.45    113.45 o 
  -8   1  10     4840.92     4789.78    385.45 o 
  -7   1  10     2655.66     2779.48    292.41 o 
  -6   1  10     1128.01     1017.51     63.60 o 
  -5   1  10        8.89       32.60     27.60 o 
  -4   1  10      213.14      250.22     32.61 o 
  -3   1  10     1297.24     1587.24     99.96 o 
  -2   1  10     3107.06     3044.78     78.45 o 
  -1   1  10     5142.75     4667.21    138.08 o 
   0   1  10     5468.50     4775.50     82.86 o 
   1   1  10     6028.02     5485.57     75.35 o 
   2   1  10    11975.02    11450.15    152.61 o 
   3   1  10     3458.87     3005.44     68.13 o 
   4   1  10     3461.36     3205.17     65.43 o 
   5   1  10     2603.78     2498.91     94.71 o 
   6   1  10      538.18      545.07     48.11 o 
   7   1  10       52.96       11.14     28.25 o 
   8   1  10       79.43       44.28     35.15 o 
   9   1  10      428.71      417.68     50.99 o 
  10   1  10     1034.19      945.81    159.44 o 
  11   1  10      787.54      917.36     93.53 o 
  12   1  10      719.67      894.76     96.76 o 
  13   1  10     1089.59     1187.86    108.28 o 
  14   1  10      151.99      182.06     60.11 o 
  15   1  10      159.80      257.55     80.21 o 
 -16   2  10     1926.39     1656.65    133.50 o 
 -15   2  10     3722.30     3389.31    167.72 o 
 -14   2  10      180.66      139.53     67.93 o 
 -13   2  10     2558.97     2755.73    146.27 o 
 -12   2  10     2952.20     3195.38    164.68 o 
 -11   2  10     2638.60     2764.63    118.90 o 
 -10   2  10      333.64      288.19     60.10 o 
  -9   2  10      364.65      458.82     53.84 o 
  -8   2  10     4811.33     4977.91    283.99 o 
  -7   2  10      739.97      789.06     58.18 o 
  -6   2  10     2717.19     2465.55    158.26 o 
  -5   2  10    16216.60    15789.80    637.26 o 
  -4   2  10    13839.41    14103.13    842.96 o 
  -3   2  10     1011.92     1167.55     71.71 o 
  -2   2  10     3671.15     3871.82    219.21 o 
  -1   2  10     1893.19     1615.95     60.41 o 
   0   2  10     1778.36     1705.25     60.76 o 
   1   2  10      136.97      211.79     33.45 o 
   2   2  10     6721.57     6854.34    117.72 o 
   3   2  10     6012.29     5832.12    159.95 o 
   4   2  10       62.59      110.07     32.44 o 
   5   2  10     4801.43     4638.63    295.62 o 
   6   2  10     8168.82     7721.14    205.30 o 
   7   2  10     4514.50     4137.89    216.45 o 
   8   2  10      104.22      116.22     59.36 o 
   9   2  10      623.71      799.04     91.75 o 
  10   2  10     4857.31     4745.40    358.80 o 
  11   2  10      197.23      245.00     88.48 o 
  12   2  10      138.75      106.39     69.54 o 
  13   2  10     3273.17     2961.32    156.57 o 
 -14   3  10      215.32      117.06     57.77 o 
 -13   3  10      351.01      380.95     69.71 o 
 -12   3  10      341.26      375.91     90.78 o 
 -11   3  10      832.62      827.48     86.92 o 
 -10   3  10     2933.32     3014.61    203.95 o 
  -9   3  10     3173.13     3164.14    295.88 o 
  -8   3  10     1334.08     1364.46     91.02 o 
  -7   3  10     1772.10     1790.25    406.56 o 
  -6   3  10      901.87      968.83    246.25 o 
  -5   3  10       19.68      -30.25     48.86 o 
  -4   3  10      131.24      271.51     78.92 o 
  -3   3  10      632.35      636.01    119.52 o 
  -2   3  10       42.66       91.45     40.84 o 
  -1   3  10     3622.85     3601.89    227.58 o 
   0   3  10     6628.03     6697.41    131.34 o 
   1   3  10     7194.18     7280.75    300.59 o 
   2   3  10     2104.85     2062.88     76.79 o 
   3   3  10     4119.47     4228.13    153.16 o 
   4   3  10     2808.92     2752.73     90.41 o 
   5   3  10     1359.28     1549.43     86.73 o 
   6   3  10      514.03      574.08     81.38 o 
   7   3  10      384.55      432.88     77.21 o 
   8   3  10      195.82      270.76     67.45 o 
   9   3  10      277.52      387.11     77.24 o 
  10   3  10      741.04      731.47    130.87 o 
  11   3  10      677.86      774.77    101.92 o 
  -8   4  10     3508.61     3019.58    262.23 o 
  -7   4  10     1636.48     1672.94    140.08 o 
  -6   4  10      352.17      506.65    118.47 o 
  -5   4  10      120.41      -12.22     85.27 o 
  -4   4  10       74.34       17.40     84.29 o 
  -3   4  10       72.34       94.16     93.91 o 
  -2   4  10     4553.84     5266.96    824.03 o 
  -1   4  10     5900.00     5851.61    348.06 o 
   0   4  10     2366.85     2655.09    145.87 o 
   1   4  10       22.74      -38.95     38.95 o 
   2   4  10     1995.54     2008.01    108.18 o 
   3   4  10     1183.88     1481.30    101.10 o 
   4   4  10     1014.67     1293.81    148.33 o 
   5   4  10        0.13      -54.79     92.18 o 
 -18   1  11      151.24      282.98     75.49 o 
 -17   1  11        1.69      -25.22     73.20 o 
 -16   1  11     1525.02     1627.79    100.27 o 
 -15   1  11     3299.67     3318.59    124.01 o 
 -14   1  11      226.47      284.69     57.79 o 
 -13   1  11     4228.38     4096.47    131.82 o 
 -12   1  11    15979.48    16607.70    267.47 o 
 -11   1  11    18206.34    18109.33    419.88 o 
 -10   1  11     4330.71     4342.78    160.25 o 
  -9   1  11       84.43      146.11     60.63 o 
  -8   1  11      349.86      380.05     66.68 o 
  -7   1  11      295.55      381.05     63.61 o 
  -6   1  11      151.82      189.28     45.53 o 
  -5   1  11     3798.81     3482.88    139.10 o 
  -4   1  11     2938.16     2723.46     78.78 o 
  -3   1  11     4319.60     4677.14    283.44 o 
  -2   1  11    29547.75    29112.07    316.85 o 
  -1   1  11    54718.03    54527.79    447.18 o 
   0   1  11    48008.87    49501.59   1107.73 o 
   1   1  11    12329.49    12690.59    167.55 o 
   2   1  11       69.05      159.07     19.98 o 
   3   1  11     4682.42     4356.25    102.58 o 
   4   1  11      400.52      349.52     46.22 o 
   5   1  11      699.94      691.40     50.12 o 
   6   1  11     3575.22     3299.11     82.80 o 
   7   1  11     1920.67     2079.65     70.68 o 
   8   1  11        4.36       36.74     36.80 o 
   9   1  11     5558.66     5843.72    208.80 o 
  10   1  11     7371.75     7746.16    238.11 o 
  11   1  11     8104.42     8329.18    324.80 o 
  12   1  11      285.72      346.69    103.10 o 
  13   1  11      800.99      909.55     98.50 o 
  14   1  11      183.22      184.41     63.14 o 
 -16   2  11      298.46      341.27     80.95 o 
 -15   2  11      329.64      498.34     89.36 o 
 -14   2  11      370.83      474.63     87.17 o 
 -13   2  11        7.51       38.39     64.05 o 
 -12   2  11      519.94      378.63     76.40 o 
 -11   2  11     1145.99     1031.00     88.95 o 
 -10   2  11     3177.72     3047.09    329.87 o 
  -9   2  11      263.13      325.35     75.27 o 
  -8   2  11     1991.27     1925.15     82.36 o 
  -7   2  11     5949.84     6324.73    368.53 o 
  -6   2  11     5545.05     5288.03    330.30 o 
  -5   2  11     3377.04     3323.72    187.13 o 
  -4   2  11     3246.87     3167.66    124.97 o 
  -3   2  11     1557.64     1400.53     62.08 o 
  -2   2  11     1483.83     1441.55     74.28 o 
  -1   2  11      446.63      409.70     41.11 o 
   0   2  11      276.64      327.19     39.49 o 
   1   2  11       13.03       -6.28     24.39 o 
   2   2  11      979.48      964.89     51.23 o 
   3   2  11      423.89      388.81     40.53 o 
   4   2  11     3829.06     3560.92    137.18 o 
   5   2  11     4818.83     4387.69    155.81 o 
   6   2  11     4661.85     4229.88    156.45 o 
   7   2  11     3110.50     2927.36    146.97 o 
   8   2  11     4071.32     3806.89    215.46 o 
   9   2  11     1821.64     1747.27    123.34 o 
  10   2  11     3635.45     3377.71    158.49 o 
  11   2  11      433.70      425.04     79.28 o 
  12   2  11       63.97       34.57     54.25 o 
  13   2  11        0.56       -6.38     49.47 o 
 -13   3  11      151.52      138.28     88.32 o 
 -12   3  11     1473.29     1461.91    240.97 o 
 -11   3  11      429.45      398.19     70.24 o 
 -10   3  11        6.53       26.69     46.33 o 
  -9   3  11     1697.82     1774.07    231.44 o 
  -8   3  11     6785.66     7277.90    612.36 o 
  -7   3  11     4391.28     4784.72    964.04 o 
  -6   3  11      149.44      182.32     64.89 o 
  -5   3  11     2368.58     2485.94    628.81 o 
  -4   3  11     6007.32     6274.63    781.27 o 
  -3   3  11      141.09      269.78     73.12 o 
  -2   3  11       16.98       67.66     39.34 o 
  -1   3  11     2180.50     2309.90    107.74 o 
   0   3  11      508.43      608.57     51.96 o 
   1   3  11      678.30      791.41     59.99 o 
   2   3  11     4017.44     4163.27    124.13 o 
   3   3  11     7106.92     7396.62    145.88 o 
   4   3  11     3577.94     3535.89    146.66 o 
   5   3  11      395.97      461.54     77.32 o 
   6   3  11     3048.14     2842.16    272.42 o 
   7   3  11     2377.03     2366.65    131.79 o 
   8   3  11     1313.11     1206.92    112.29 o 
   9   3  11      331.52      307.59     70.48 o 
  10   3  11      318.41      321.69     78.87 o 
  -7   4  11      315.27      225.19    101.62 o 
  -6   4  11      377.95      382.10     84.08 o 
  -5   4  11      723.14      750.92    162.52 o 
  -4   4  11     1096.44     1183.70    181.40 o 
  -3   4  11       13.62      135.00     49.53 o 
  -2   4  11       21.69      184.87     60.85 o 
  -1   4  11        3.03       26.57     41.89 o 
   0   4  11       40.03       -1.72    148.15 o 
   1   4  11       24.89       40.77    126.06 o 
   2   4  11       39.31      102.65     45.49 o 
   3   4  11      555.91      535.67    106.13 o 
   4   4  11      147.20      242.86    113.04 o 
 -18   0  12     2621.17     3101.40    241.13 o 
 -17   0  12      239.14      548.41    134.88 o 
 -16   0  12      170.18      114.52    100.33 o 
 -15   0  12     2415.61     2103.87    120.53 o 
 -14   0  12     3259.60     3343.45    141.91 o 
 -13   0  12      291.65      457.21    124.52 o 
 -12   0  12     8430.19     8262.30    325.54 o 
 -11   0  12      107.56       79.47     91.57 o 
 -10   0  12      177.13      237.68     98.85 o 
  -9   0  12    14547.91    16184.49    441.29 o 
  -8   0  12    32935.64    32683.41    660.83 o 
  -7   0  12    34801.55    35561.20    686.25 o 
  -6   0  12    13286.09    13704.43    362.19 o 
  -5   0  12       91.30       42.20     61.95 o 
  -4   0  12     6362.70     6618.18    226.08 o 
  -3   0  12       24.88      -16.65     34.73 o 
  -2   0  12     1761.49     1549.60     81.18 o 
  -1   0  12     8236.94     8042.65    197.20 o 
   0   0  12     1726.99     1636.34     81.36 o 
   1   0  12      676.14      541.40     59.79 o 
   2   0  12    15909.97    15935.66    362.32 o 
   3   0  12    34498.66    35356.11    465.12 o 
   4   0  12    39241.61    40242.63    515.17 o 
   5   0  12     8921.80     9411.59    202.80 o 
   6   0  12       54.07       79.29     47.58 o 
   7   0  12       53.01       20.90     45.10 o 
   8   0  12      128.20      158.82     52.72 o 
   9   0  12     5235.40     5247.11    159.35 o 
  10   0  12     6857.24     7109.65    191.89 o 
  11   0  12     2339.40     2269.85    117.49 o 
  12   0  12       86.55      164.99     71.33 o 
  13   0  12     2100.27     2651.10    188.19 o 
  14   0  12     5638.23     6880.66    302.46 o 
 -17   1  12       17.99       21.35     44.24 o 
 -16   1  12       45.86       78.68     65.02 o 
 -15   1  12     1144.87     1052.19     85.05 o 
 -14   1  12      280.78      288.93     58.62 o 
 -13   1  12      427.42      427.04     61.18 o 
 -12   1  12     2826.09     2966.03    213.64 o 
 -11   1  12     4265.83     4491.27    386.38 o 
 -10   1  12       46.67       -5.34     56.34 o 
  -9   1  12     1108.92      944.46    134.33 o 
  -8   1  12       23.63       40.65     51.99 o 
  -7   1  12       52.05       85.97     54.64 o 
  -6   1  12      345.19      281.24     45.20 o 
  -5   1  12     2713.39     2718.02     87.06 o 
  -4   1  12     2433.61     2352.16    109.08 o 
  -3   1  12     4682.31     4268.57     93.23 o 
  -2   1  12     5408.48     4776.18    156.82 o 
  -1   1  12     8000.48     7187.30    227.17 o 
   0   1  12     2537.48     2266.70     64.47 o 
   1   1  12     2585.50     2340.50     92.52 o 
   2   1  12      110.88      107.74     29.64 o 
   3   1  12     1544.56     1404.25     78.48 o 
   4   1  12       75.42       54.97     31.43 o 
   5   1  12      328.41      363.87     39.70 o 
   6   1  12      415.84      422.96     42.90 o 
   7   1  12      638.22      587.99     47.29 o 
   8   1  12     1062.45     1046.28     88.29 o 
   9   1  12      353.71      389.31     72.44 o 
  10   1  12     2550.32     2654.63    156.60 o 
  11   1  12      460.92      396.71     78.63 o 
  12   1  12      543.90      684.43     89.70 o 
  13   1  12      212.38      238.81     64.10 o 
  14   1  12      391.97      429.10     80.03 o 
 -16   2  12     1139.27      966.63    115.81 o 
 -15   2  12     1261.93     1186.85    120.24 o 
 -14   2  12      550.27      384.25     80.41 o 
 -13   2  12      121.53      258.87     72.11 o 
 -12   2  12     2371.98     2284.15    137.86 o 
 -11   2  12     3851.06     3854.47    166.55 o 
 -10   2  12      169.07      326.63     51.10 o 
  -9   2  12     6956.06     6834.48    469.57 o 
  -8   2  12     9288.57     9445.11    328.33 o 
  -7   2  12     9170.40     8950.28    350.31 o 
  -6   2  12     1571.38     1539.57     99.60 o 
  -5   2  12     1913.01     2014.52    137.76 o 
  -4   2  12     6366.06     6212.24    258.91 o 
  -3   2  12     2695.39     2647.79    114.22 o 
  -2   2  12      362.29      391.56     54.02 o 
  -1   2  12     2580.13     2339.75    165.69 o 
   0   2  12     4200.06     4080.92    144.81 o 
   1   2  12       40.97      106.84     30.99 o 
   2   2  12     2396.81     2400.34     86.93 o 
   3   2  12    13892.62    13190.60    327.70 o 
   4   2  12     3396.67     3517.22    141.14 o 
   5   2  12      151.27      282.50     61.32 o 
   6   2  12     1528.69     1627.68    111.18 o 
   7   2  12     2681.94     2570.28    132.48 o 
   8   2  12       20.90       62.93     52.78 o 
   9   2  12      281.19      351.78     76.59 o 
  10   2  12     4417.35     3885.85    172.77 o 
  11   2  12     2891.32     2838.14    209.17 o 
  12   2  12      299.36      402.38     80.33 o 
 -13   3  12     1267.22     1299.45    159.10 o 
 -12   3  12     1242.88     1222.14    146.20 o 
 -11   3  12     1274.05     1178.35    150.86 o 
 -10   3  12      508.47      593.81     75.86 o 
  -9   3  12       18.13       37.38     46.15 o 
  -8   3  12      158.97      183.22     71.84 o 
  -7   3  12      108.69       64.65    120.26 o 
  -6   3  12       53.26       90.62     80.64 o 
  -5   3  12     1085.07     1384.43    410.13 o 
  -4   3  12     2585.34     2669.45    585.25 o 
  -3   3  12     2148.13     2212.62    118.52 o 
  -2   3  12     7440.71     7252.97    352.73 o 
  -1   3  12     5015.74     4996.77    231.54 o 
   0   3  12     2400.98     2419.98     82.59 o 
   1   3  12     2378.93     2483.40     85.87 o 
   2   3  12     1106.25     1175.96     77.48 o 
   3   3  12     1072.34     1201.08     99.09 o 
   4   3  12        8.47       13.62     44.78 o 
   5   3  12        0.87       35.80     51.63 o 
   6   3  12      269.79      200.91     61.28 o 
   7   3  12      639.69      676.22     91.06 o 
   8   3  12     1914.72     2059.09    140.83 o 
   9   3  12      989.39     1289.89    131.43 o 
  -7   4  12      303.87      245.54     85.95 o 
  -6   4  12      284.65      273.13     88.30 o 
  -5   4  12     5807.29     4853.62    306.17 o 
  -4   4  12     2714.77     2802.27    237.31 o 
  -3   4  12     2785.88     2925.58    457.89 o 
  -2   4  12       10.19      119.78    108.10 o 
  -1   4  12     2043.34     2295.51    562.48 o 
   0   4  12     2312.48     2643.39    312.15 o 
   1   4  12      663.66      828.91    147.10 o 
   2   4  12       22.76      159.07     98.11 o 
   3   4  12      242.61      451.17    122.91 o 
 -17   1  13       51.79      -19.08     44.77 o 
 -16   1  13     1774.75     1712.38    104.41 o 
 -15   1  13     6944.71     6867.47    223.31 o 
 -14   1  13     5461.82     5027.30    151.68 o 
 -13   1  13      493.61      591.61     68.40 o 
 -12   1  13      702.91      733.23     93.53 o 
 -11   1  13     6564.25     7264.62    397.61 o 
 -10   1  13       67.92       83.87     61.81 o 
  -9   1  13      393.00      425.26     74.12 o 
  -8   1  13     3040.62     2770.74    142.35 o 
  -7   1  13     1875.41     2015.78    113.51 o 
  -6   1  13      322.77      351.56     58.58 o 
  -5   1  13    17178.73    17379.97    849.61 o 
  -4   1  13    28521.63    28949.24   1030.02 o 
  -3   1  13    34821.22    36306.94   1795.55 o 
  -2   1  13     4554.82     4542.94    182.30 o 
  -1   1  13      161.14      167.10     33.44 o 
   0   1  13     1057.18      987.38     60.59 o 
   1   1  13     1040.07      951.67     60.91 o 
   2   1  13     3752.71     3833.87     89.89 o 
   3   1  13     8925.19     8245.36    215.73 o 
   4   1  13     6743.74     6854.00    121.69 o 
   5   1  13      305.82      238.59     38.54 o 
   6   1  13     8294.95     7648.73    131.84 o 
   7   1  13    14119.93    13745.67    219.56 o 
   8   1  13     7641.68     7453.02    211.17 o 
   9   1  13     2896.96     2727.90    133.58 o 
  10   1  13       17.09       86.66     53.10 o 
  11   1  13       12.68       28.31    112.36 o 
  12   1  13       69.76       69.33     56.37 o 
  13   1  13     1336.22     1570.83    125.26 o 
 -16   2  13      242.77      352.25    109.77 o 
 -15   2  13       57.87      -20.36     58.93 o 
 -14   2  13      106.01      175.18     66.89 o 
 -13   2  13      700.57      570.05     93.63 o 
 -12   2  13     1181.35     1099.09    226.08 o 
 -11   2  13      879.59      752.79    132.72 o 
 -10   2  13     2100.58     2077.56    178.74 o 
  -9   2  13     9154.86     8951.62    467.89 o 
  -8   2  13     5297.57     5610.20    609.57 o 
  -7   2  13     2109.10     2021.15     78.51 o 
  -6   2  13     1715.49     1536.02     79.92 o 
  -5   2  13      287.82      344.77     44.31 o 
  -4   2  13      305.94      391.52     45.73 o 
  -3   2  13        0.05       -3.01     38.81 o 
  -2   2  13      766.66      867.98     54.01 o 
  -1   2  13     1852.09     1748.85     89.75 o 
   0   2  13     2692.82     2560.67    189.62 o 
   1   2  13     7180.16     6790.84    184.51 o 
   2   2  13     3205.15     3053.30    129.65 o 
   3   2  13     6063.66     5469.40    242.98 o 
   4   2  13     4881.40     4468.82    157.63 o 
   5   2  13     3417.27     3146.50    200.66 o 
   6   2  13     1316.60     1350.92    255.82 o 
   7   2  13      832.89      834.12     94.53 o 
   8   2  13      272.41      296.61     75.45 o 
   9   2  13      477.75      476.31    171.04 o 
  10   2  13       98.69       -1.75     56.72 o 
  11   2  13      540.55      672.23     97.64 o 
  12   2  13      856.02      953.72    111.20 o 
 -13   3  13      206.08      360.95     71.81 o 
 -12   3  13     1662.72     1894.65    275.66 o 
 -11   3  13     2785.26     2852.26    305.73 o 
 -10   3  13     1503.89     1742.17    111.02 o 
  -9   3  13      105.31      122.45     62.53 o 
  -8   3  13     4290.66     5128.21   1094.72 o 
  -7   3  13     3591.77     3970.32    764.37 o 
  -6   3  13      266.14      245.52     95.95 o 
  -5   3  13      459.00      557.15    153.21 o 
  -4   3  13     3655.29     3786.21    445.61 o 
  -3   3  13      484.46      568.06    103.59 o 
  -2   3  13     1049.29     1011.54     72.50 o 
  -1   3  13     4906.22     4958.33    315.93 o 
   0   3  13     6106.67     6196.26    149.25 o 
   1   3  13     2940.70     3068.97    135.15 o 
   2   3  13      442.66      494.89     76.87 o 
   3   3  13     1445.32     1505.96    231.44 o 
   4   3  13     5028.17     4724.77    175.01 o 
   5   3  13      679.63      970.87    177.83 o 
   6   3  13      140.53      150.69     59.03 o 
   7   3  13      629.63      496.25     91.44 o 
   8   3  13      316.92      303.65     76.21 o 
   9   3  13      192.77      210.41     84.59 o 
  -5   4  13       79.25       50.84    100.45 o 
  -4   4  13        8.36      -75.52     92.80 o 
  -3   4  13      121.26      173.02     63.65 o 
  -2   4  13       15.93      -46.13     77.44 o 
  -1   4  13        9.23       -3.98     69.29 o 
 -17   0  14      444.86      466.96    138.34 o 
 -16   0  14       28.60      117.11    100.57 o 
 -15   0  14     1082.78     1116.64     99.34 o 
 -14   0  14       25.47      187.20    111.80 o 
 -13   0  14     3447.82     2728.72    212.01 o 
 -12   0  14    17064.27    17398.42    491.52 o 
 -11   0  14    17327.33    16631.46    472.64 o 
 -10   0  14    11425.04    13048.78    414.52 o 
  -9   0  14     3751.66     3265.77    207.57 o 
  -8   0  14       82.19       47.39     85.27 o 
  -7   0  14     3680.65     3972.14    208.31 o 
  -6   0  14     4243.50     4574.97    214.48 o 
  -5   0  14       44.14       58.49     67.13 o 
  -4   0  14    10988.99    11190.07    327.64 o 
  -3   0  14     1459.48     1253.19    111.19 o 
  -2   0  14     2241.93     2064.66     99.06 o 
  -1   0  14    27920.60    27617.56    519.90 o 
   0   0  14    36849.69    37775.82    716.98 o 
   1   0  14    17975.99    17795.24    297.85 o 
   2   0  14     3571.09     3472.48    127.06 o 
   3   0  14       74.10      121.73     57.51 o 
   4   0  14      321.26      293.55     60.39 o 
   5   0  14      452.58      421.06     65.89 o 
   6   0  14     5021.54     5089.16    156.63 o 
   7   0  14     5640.62     6142.10    177.01 o 
   8   0  14     7196.43     7234.36    194.11 o 
   9   0  14       73.44      140.37     52.20 o 
  10   0  14     3812.54     3780.70    322.58 o 
  11   0  14     9100.00    10032.78    348.25 o 
  12   0  14     5395.67     5694.25    266.92 o 
  13   0  14      780.22     1069.42    147.96 o 
 -17   1  14      178.11      317.18     62.75 o 
 -16   1  14      117.10      235.96     71.53 o 
 -15   1  14      105.59      197.90     54.25 o 
 -14   1  14     1017.62     1161.89     88.24 o 
 -13   1  14      101.40      118.42     75.46 o 
 -12   1  14        8.86        8.81     61.68 o 
 -11   1  14      195.16      116.84     67.39 o 
 -10   1  14      225.04      283.49     83.79 o 
  -9   1  14       10.61      -49.95     49.95 o 
  -8   1  14      357.49      355.31     71.28 o 
  -7   1  14     1926.07     1924.56    112.26 o 
  -6   1  14     2737.01     2615.66    106.92 o 
  -5   1  14     1129.80     1009.27     94.57 o 
  -4   1  14     3210.79     2978.84    155.64 o 
  -3   1  14     3940.81     3852.03    205.86 o 
  -2   1  14     4121.81     3895.63    259.16 o 
  -1   1  14     1988.35     1780.66     78.65 o 
   0   1  14      474.97      372.03     48.25 o 
   1   1  14      171.56      217.36     43.21 o 
   2   1  14        7.85       16.64     28.56 o 
   3   1  14        7.38       -7.39     36.64 o 
   4   1  14     1750.31     1572.48     70.25 o 
   5   1  14     2729.20     2426.70     78.65 o 
   6   1  14     4309.66     3910.20    104.55 o 
   7   1  14     1812.36     1692.52     83.37 o 
   8   1  14      672.55      785.58    121.80 o 
   9   1  14     2222.82     2108.08    124.30 o 
  10   1  14      853.20      879.90     98.90 o 
  11   1  14      160.07      165.12    119.02 o 
  12   1  14       11.23       26.52    167.21 o 
  13   1  14       74.65      138.25     61.39 o 
 -15   2  14      208.36      278.36    143.46 o 
 -14   2  14      403.43      625.08     98.88 o 
 -13   2  14        4.77      163.22     69.11 o 
 -12   2  14     3045.49     2889.10    157.46 o 
 -11   2  14     6361.10     6238.75    168.18 o 
 -10   2  14     3308.99     3272.39    145.62 o 
  -9   2  14      541.93      557.32     77.19 o 
  -8   2  14     2925.49     3052.90    149.71 o 
  -7   2  14     5892.90     5701.37    178.23 o 
  -6   2  14     1733.38     1788.08     77.55 o 
  -5   2  14      259.60      305.27     44.52 o 
  -4   2  14     6357.90     6118.25    287.89 o 
  -3   2  14     4373.64     4351.02    326.13 o 
  -2   2  14        1.84       34.37     40.77 o 
  -1   2  14     3060.29     3013.00     98.95 o 
   0   2  14    10180.18    10177.00    450.24 o 
   1   2  14     2349.96     2257.61    113.89 o 
   2   2  14      935.21      913.91     87.46 o 
   3   2  14     2357.24     2197.19    117.88 o 
   4   2  14     3097.17     2921.53    132.51 o 
   5   2  14      232.79      287.36     65.79 o 
   6   2  14     2767.13     2552.15    132.37 o 
   7   2  14     5978.09     5799.52    197.40 o 
   8   2  14     2700.88     2694.67    364.41 o 
   9   2  14        2.14       15.19     56.31 o 
  10   2  14      244.56      371.40    151.54 o 
  11   2  14     3342.88     3313.23    220.83 o 
 -12   3  14       10.17       -4.92     47.34 o 
 -11   3  14       32.34       11.52     64.84 o 
 -10   3  14      489.65      518.72    111.04 o 
  -9   3  14       23.06      126.83     68.23 o 
  -8   3  14      189.93      247.35    101.07 o 
  -7   3  14     2591.42     2915.36    377.49 o 
  -6   3  14     3570.57     3670.45    704.15 o 
  -5   3  14     2616.14     2790.23    490.29 o 
  -4   3  14     3316.91     2916.42    207.69 o 
  -3   3  14     3097.81     2825.68    410.26 o 
  -2   3  14     2335.81     2134.32     93.84 o 
  -1   3  14      676.90      651.26     64.90 o 
   0   3  14      133.35      212.01     58.75 o 
   1   3  14      197.23      214.66    129.64 o 
   2   3  14       96.21      100.07     54.35 o 
   3   3  14      577.20      529.23    103.66 o 
   4   3  14     1322.43     1204.08    106.62 o 
   5   3  14     1720.65     1707.09    122.38 o 
   6   3  14     2120.01     2077.02    129.34 o 
   7   3  14     2479.05     2503.76    395.76 o 
   8   3  14     1885.71     2073.27    142.87 o 
  -3   4  14     1912.81     2627.55    399.40 o 
  -2   4  14     1596.22     1861.93    205.59 o 
 -17   1  15     1375.78     1637.54    209.40 o 
 -16   1  15      209.23      399.46     67.54 o 
 -15   1  15      298.39      208.15     53.95 o 
 -14   1  15     1592.44     1714.33    283.01 o 
 -13   1  15     1071.84     1203.98    253.16 o 
 -12   1  15      280.65      269.72    162.65 o 
 -11   1  15      377.49      461.88     84.98 o 
 -10   1  15     1019.97     1117.52    102.18 o 
  -9   1  15     1838.65     2147.34    167.95 o 
  -8   1  15     9871.75    10508.20   1171.48 o 
  -7   1  15    16803.80    18229.08   1634.31 o 
  -6   1  15    14783.19    14871.56    517.04 o 
  -5   1  15     1244.82     1139.73     71.38 o 
  -4   1  15     2516.04     2655.01     97.84 o 
  -3   1  15     2436.16     2435.87    163.44 o 
  -2   1  15      364.54      372.36     52.67 o 
  -1   1  15     6136.77     5705.67    264.47 o 
   0   1  15     8968.38     9245.37    374.89 o 
   1   1  15     2996.51     2640.93     94.58 o 
   2   1  15      107.22       64.36     31.92 o 
   3   1  15    10097.89     9940.57    192.74 o 
   4   1  15    20439.40    19969.70    238.27 o 
   5   1  15    16663.06    16267.12    211.60 o 
   6   1  15     2564.16     2399.35     92.46 o 
   7   1  15       69.01       40.53     49.52 o 
   8   1  15       22.25       54.45     50.75 o 
   9   1  15      301.37      373.06     73.33 o 
  10   1  15     2170.15     2198.20    127.50 o 
  11   1  15     3467.53     3545.37    165.55 o 
  12   1  15     1309.16     1472.11    123.06 o 
 -15   2  15      485.55      328.30     82.02 o 
 -14   2  15     1139.39     1108.91    122.69 o 
 -13   2  15     1938.10     1889.64    259.09 o 
 -12   2  15     2965.55     3122.97    162.00 o 
 -11   2  15     2703.06     2906.93    121.14 o 
 -10   2  15      856.41      837.26     94.91 o 
  -9   2  15      798.58      686.83    113.72 o 
  -8   2  15      275.41      204.22     54.77 o 
  -7   2  15        0.29       -6.05     33.39 o 
  -6   2  15       31.18       55.00     37.47 o 
  -5   2  15     2625.70     2573.63    119.46 o 
  -4   2  15     1848.23     1865.31     78.61 o 
  -3   2  15     1700.49     1654.70    109.48 o 
  -2   2  15     4339.79     4216.23    134.59 o 
  -1   2  15     8094.65     7814.93    558.53 o 
   0   2  15     4336.66     4285.59    218.30 o 
   1   2  15     3472.33     3416.32    260.32 o 
   2   2  15      466.91      488.50    142.10 o 
   3   2  15     1929.57     2011.92    133.71 o 
   4   2  15     1394.14     1315.25    103.90 o 
   5   2  15      470.88      400.15     72.89 o 
   6   2  15       13.90       18.28     55.62 o 
   7   2  15       26.53        5.54     67.81 o 
   8   2  15      344.94      471.03     87.71 o 
   9   2  15      801.09      744.71     99.11 o 
  10   2  15     1812.06     1835.01    280.25 o 
 -12   3  15       32.06      111.44     56.91 o 
 -11   3  15     1526.44     1436.41    215.50 o 
 -10   3  15     1008.26     1463.97    416.80 o 
  -9   3  15       18.17       95.48     59.78 o 
  -8   3  15      835.46      911.97    217.32 o 
  -7   3  15      820.48     1004.87    443.95 o 
  -6   3  15       25.20      137.44     83.54 o 
  -5   3  15     2422.77     1934.98    185.11 o 
  -4   3  15     3906.78     3556.14    228.30 o 
  -3   3  15     8398.42     7711.52    251.62 o 
  -2   3  15     1983.59     1975.58    163.39 o 
  -1   3  15      486.51      591.40     77.97 o 
   0   3  15     3795.17     3747.76    154.44 o 
   1   3  15     4990.74     5270.98    179.43 o 
   2   3  15      767.74      902.71     93.06 o 
   3   3  15      520.32      554.82     80.12 o 
   4   3  15     1066.56      951.94     99.90 o 
   5   3  15        1.12       10.84     50.40 o 
   6   3  15      515.44      622.00    137.84 o 
   7   3  15     3150.30     3278.55    198.50 o 
 -17   0  16        2.72      -47.26     88.60 o 
 -16   0  16      768.00      742.40    155.37 o 
 -15   0  16     4760.50     4322.12    276.43 o 
 -14   0  16    12129.91    13396.41    466.35 o 
 -13   0  16     6845.51     6549.57    308.14 o 
 -12   0  16     3942.46     4033.10    242.74 o 
 -11   0  16     4968.09     5235.56    274.95 o 
 -10   0  16      324.58      250.14    113.66 o 
  -9   0  16     1162.93     1081.39    142.66 o 
  -8   0  16      167.76      244.22     88.23 o 
  -7   0  16     1345.09     1182.71    143.03 o 
  -6   0  16      222.67      271.74     88.23 o 
  -5   0  16     2140.41     2492.28    169.19 o 
  -4   0  16    19512.66    20634.57    497.32 o 
  -3   0  16    38088.13    38635.73    531.97 o 
  -2   0  16    13177.93    13003.88    260.26 o 
  -1   0  16      183.39      177.00     52.05 o 
   0   0  16     1297.19     1358.21     92.35 o 
   1   0  16      914.41      829.16     80.17 o 
   2   0  16      424.36      523.95     78.18 o 
   3   0  16     6295.69     6797.16    188.53 o 
   4   0  16    12129.53    12095.13    297.22 o 
   5   0  16     3097.46     3219.00    134.55 o 
   6   0  16      528.60      406.67     68.20 o 
   7   0  16    10788.08    10325.54    322.09 o 
   8   0  16    11457.04    11748.75    320.97 o 
   9   0  16     8524.31     8382.67    222.73 o 
  10   0  16     1216.21     1425.12    106.87 o 
  11   0  16      333.76      360.09     98.11 o 
  12   0  16      151.35      169.56     78.86 o 
 -16   1  16       10.29        9.46     79.16 o 
 -15   1  16       30.40      -10.31     46.38 o 
 -14   1  16        0.02      -19.27     65.39 o 
 -13   1  16        8.11      -59.59     59.59 o 
 -12   1  16      587.92      534.55     95.15 o 
 -11   1  16       98.41      117.63     66.58 o 
 -10   1  16      223.78      105.74     64.03 o 
  -9   1  16     2130.49     1981.67    160.92 o 
  -8   1  16     2362.49     2425.83    130.01 o 
  -7   1  16     1804.86     1707.08    269.70 o 
  -6   1  16     2032.81     1808.83     87.53 o 
  -5   1  16     1339.85     1263.11     75.91 o 
  -4   1  16     2542.57     2443.18    345.64 o 
  -3   1  16        3.21       33.38     39.09 o 
  -2   1  16       38.33       11.29     38.52 o 
  -1   1  16        1.37       21.70     36.19 o 
   0   1  16       26.61       12.49     36.77 o 
   1   1  16     6318.37     6055.84    303.64 o 
   2   1  16     1177.58     1065.68     59.71 o 
   3   1  16     2831.77     2687.52    124.91 o 
   4   1  16     2228.42     2244.44     81.03 o 
   5   1  16     1718.26     1775.78     73.76 o 
   6   1  16     1251.99     1262.00     66.82 o 
   7   1  16      555.81      609.22     95.45 o 
   8   1  16      234.06      230.96     65.24 o 
   9   1  16      112.43      134.36     59.05 o 
  10   1  16       99.26      171.40    107.30 o 
  11   1  16      106.01      282.79     65.94 o 
 -15   2  16     1740.46     1384.43    129.93 o 
 -14   2  16     3300.61     2962.89    284.63 o 
 -13   2  16     1511.30     1435.80    129.42 o 
 -12   2  16       50.89       27.91     63.74 o 
 -11   2  16     1827.89     1985.88    131.75 o 
 -10   2  16     3390.70     3349.80    331.40 o 
  -9   2  16      936.15      854.71    111.87 o 
  -8   2  16      291.68      332.30     63.80 o 
  -7   2  16     2658.41     2465.29     89.11 o 
  -6   2  16      819.08      758.58     82.59 o 
  -5   2  16      452.90      671.89     61.08 o 
  -4   2  16     3417.13     3512.85    259.08 o 
  -3   2  16     7815.78     7974.77   1021.53 o 
  -2   2  16     3607.86     3568.19    136.71 o 
  -1   2  16       35.36       16.12     47.26 o 
   0   2  16     3823.30     3735.08    372.19 o 
   1   2  16     3430.28     3466.32    320.17 o 
   2   2  16       80.66       80.70     68.43 o 
   3   2  16     1041.45     1004.75    189.61 o 
   4   2  16     6219.96     5603.51    187.50 o 
   5   2  16     2760.65     2604.31    134.05 o 
   6   2  16       14.79       90.26     58.92 o 
   7   2  16     2030.25     2099.47    138.55 o 
   8   2  16     4004.24     3725.05    173.82 o 
   9   2  16     1468.63     1778.85    137.33 o 
  10   2  16       32.44       47.54     68.18 o 
 -11   3  16      354.50      497.46     78.15 o 
 -10   3  16      641.58      649.12    112.92 o 
  -9   3  16     1103.66     1108.25    194.55 o 
  -8   3  16     1903.24     1916.38    581.17 o 
  -7   3  16     1639.98     2285.03    490.53 o 
  -6   3  16     2804.05     2448.71    219.41 o 
  -5   3  16      424.22      254.83    108.35 o 
  -3   3  16      517.70      722.59    299.32 o 
  -2   3  16       41.19      173.51     74.78 o 
  -1   3  16       52.99       51.94     41.70 o 
   0   3  16      243.68      262.62     81.76 o 
   1   3  16     1629.94     1649.59    118.50 o 
   2   3  16     3122.68     2717.45    196.34 o 
   3   3  16     3221.45     3552.14    286.98 o 
   4   3  16     2610.91     2780.96    145.52 o 
   5   3  16     1661.63     1783.70    129.86 o 
   6   3  16     1278.99     1534.02    169.00 o 
 -16   1  17      287.44      306.41     61.40 o 
 -15   1  17       81.85      111.14     51.32 o 
 -14   1  17      513.47      521.12    107.55 o 
 -13   1  17      992.64     1021.89    113.97 o 
 -12   1  17     1058.83     1125.54    116.97 o 
 -11   1  17     4633.75     5018.31    387.30 o 
 -10   1  17    13341.99    13439.14    494.61 o 
  -9   1  17     6412.40     6380.49    204.55 o 
  -8   1  17      874.54      910.56     96.15 o 
  -7   1  17      538.31      588.86     82.86 o 
  -6   1  17     1463.73     1452.25    156.73 o 
  -5   1  17       63.73       14.30     44.44 o 
  -4   1  17     4723.62     4302.18    126.55 o 
  -3   1  17     5052.51     4887.90    183.34 o 
  -2   1  17      907.12      849.59     67.65 o 
  -1   1  17     1527.34     1547.40    113.53 o 
   0   1  17    18002.27    17736.46    640.47 o 
   1   1  17    11436.97    11303.54    254.64 o 
   2   1  17    13603.72    12569.10    201.95 o 
   3   1  17     2652.66     2496.30     81.28 o 
   4   1  17       62.73      106.05     42.27 o 
   5   1  17      439.63      380.77     47.67 o 
   6   1  17      892.13     1079.59     78.26 o 
   7   1  17     3033.97     2991.13    145.82 o 
   8   1  17     5783.95     5411.80    191.80 o 
   9   1  17      869.71      889.56    100.33 o 
  10   1  17      223.71      359.95     72.97 o 
  11   1  17     3348.42     3384.36    163.87 o 
 -14   2  17      984.45     1100.01    120.77 o 
 -13   2  17     1106.02     1286.86    149.07 o 
 -12   2  17      151.69      271.78    103.10 o 
 -11   2  17      238.55      328.87     80.80 o 
 -10   2  17        8.18      -39.68     56.64 o 
  -9   2  17       26.68       22.19     55.55 o 
  -8   2  17      527.12      535.69     72.06 o 
  -7   2  17     1091.05     1103.85     70.31 o 
  -6   2  17     2938.71     2787.64    202.93 o 
  -5   2  17     1759.84     2069.42    258.19 o 
  -4   2  17     6836.54     6507.01    649.51 o 
  -3   2  17     5989.64     6215.06    804.11 o 
  -2   2  17     4317.45     4836.26   1030.37 o 
  -1   2  17     2544.86     2510.27    126.96 o 
   0   2  17      940.29      856.84     91.42 o 
   1   2  17      405.89      416.06     85.27 o 
   2   2  17     1296.65     1316.83    112.54 o 
   3   2  17      170.10      148.25     57.37 o 
   4   2  17     1611.20     1623.17    209.23 o 
   5   2  17     1175.55      931.34    126.18 o 
   6   2  17     2095.97     2057.01    135.70 o 
   7   2  17     2470.58     2323.37    146.35 o 
   8   2  17     1522.61     1429.29    127.03 o 
   9   2  17     1478.27     1496.65    129.84 o 
 -10   3  17      935.68      901.83    119.72 o 
  -9   3  17       53.42       55.65     58.08 o 
  -8   3  17     1025.16     1425.28    358.30 o 
  -7   3  17     2663.69     3063.85    363.12 o 
  -3   3  17     3817.46     3815.05    218.30 o 
  -2   3  17     2343.60     2532.01    186.09 o 
  -1   3  17       53.66       39.88     49.72 o 
   0   3  17     1055.58     1110.48    101.73 o 
   1   3  17     1951.60     2073.25    131.79 o 
   2   3  17      213.26      271.23     84.22 o 
   3   3  17     1790.95     1776.78    125.64 o 
   4   3  17     2702.71     3088.78    181.47 o 
   5   3  17     2046.17     2178.67    145.26 o 
 -16   0  18     1700.50     1785.91    211.64 o 
 -15   0  18       90.06      184.00    105.39 o 
 -14   0  18      344.73      264.58    111.68 o 
 -13   0  18      368.46      294.07    105.88 o 
 -12   0  18      776.16      720.68    142.04 o 
 -11   0  18     1443.86     1567.36    178.20 o 
 -10   0  18     7041.03     6930.27    314.06 o 
  -9   0  18      809.11      567.04    126.12 o 
  -8   0  18     4573.56     4700.47    248.54 o 
  -7   0  18    16500.48    17363.37    485.60 o 
  -6   0  18    27681.07    28184.70    652.81 o 
  -5   0  18    18384.61    17165.30    472.39 o 
  -4   0  18     4126.01     3950.92    214.23 o 
  -3   0  18      489.67      444.93     70.07 o 
  -2   0  18      375.86      413.25     68.82 o 
  -1   0  18      307.92      287.61     61.52 o 
   0   0  18      876.97      643.37     77.30 o 
   1   0  18     3304.95     3255.04    137.35 o 
   2   0  18     1018.46      931.67     89.05 o 
   3   0  18     4412.53     4418.03    267.29 o 
   4   0  18    15331.28    15374.84    312.03 o 
   5   0  18    22632.57    21939.82    386.56 o 
   6   0  18     7881.56     8371.64    285.43 o 
   7   0  18       10.04      -13.05    101.38 o 
   8   0  18       29.67       91.42     52.34 o 
   9   0  18        2.59      110.68     57.52 o 
  10   0  18      221.64      232.37     96.75 o 
  11   0  18     1635.52     2192.65    197.45 o 
 -15   1  18       98.24       75.56    136.61 o 
 -14   1  18       46.36       50.29     70.90 o 
 -13   1  18     1154.40     1073.03    262.60 o 
 -12   1  18      980.14      931.82    113.53 o 
 -11   1  18       65.78      104.74    105.82 o 
 -10   1  18      763.10      897.36    109.83 o 
  -9   1  18     1026.86     1018.60    184.74 o 
  -8   1  18      415.46      402.46     76.55 o 
  -7   1  18        3.82        3.28     91.01 o 
  -6   1  18        7.45       21.93     36.88 o 
  -5   1  18        2.94      -34.61     34.61 o 
  -4   1  18        1.90      -38.38     39.03 o 
  -3   1  18      159.97      137.26     45.96 o 
  -2   1  18     1253.43     1135.33     77.44 o 
  -1   1  18     2703.46     2798.43    326.73 o 
   0   1  18     1673.00     1485.11    183.17 o 
   1   1  18      591.47      514.85     57.16 o 
   2   1  18     2484.94     2353.88    116.42 o 
   3   1  18     2915.96     2549.34     83.98 o 
   4   1  18     1994.99     1845.46    127.28 o 
   5   1  18      719.35      676.23     58.16 o 
   6   1  18        2.22      135.33     55.56 o 
   7   1  18      114.48      149.26     57.69 o 
   8   1  18       24.21        6.58     46.27 o 
   9   1  18      763.52      717.53     92.55 o 
  10   1  18     1019.18     1182.92    113.24 o 
 -13   2  18     3703.19     3676.05    180.26 o 
 -12   2  18       28.94      194.98     74.81 o 
 -11   2  18      486.39      530.18     90.17 o 
 -10   2  18     2829.00     3084.33    561.80 o 
  -9   2  18     1330.75     1465.93    167.95 o 
  -8   2  18       99.28       90.59     58.73 o 
  -7   2  18     2579.75     2697.05    109.35 o 
  -6   2  18     6213.23     5729.52    456.83 o 
  -5   2  18     2355.71     2236.13    215.08 o 
  -4   2  18      410.19      503.88     61.94 o 
  -3   2  18     1839.62     1944.69    222.53 o 
  -2   2  18     2508.77     2900.49   1033.82 o 
  -1   2  18      122.72      148.23     62.50 o 
   0   2  18     2582.82     2615.68    131.01 o 
   1   2  18     3987.04     4276.71    167.84 o 
   2   2  18      291.18      228.41     65.00 o 
   3   2  18      159.75      113.93     55.43 o 
   4   2  18     3813.60     3726.63    358.43 o 
   5   2  18     4787.74     4238.61    323.75 o 
   6   2  18     2389.14     2440.82    181.77 o 
   7   2  18       17.97      108.25     62.75 o 
   8   2  18     1256.22     1417.54    125.72 o 
  -9   3  18     1148.85     1205.97    129.81 o 
  -8   3  18      189.93      330.01    269.89 o 
  -4   3  18       31.80       60.47    104.40 o 
  -3   3  18      485.50      642.44    111.31 o 
  -2   3  18      584.90     1119.31    539.03 o 
  -1   3  18     2265.70     2592.43    222.99 o 
   0   3  18     1476.56     1887.42    128.05 o 
   1   3  18     3401.40     3513.88    159.69 o 
   2   3  18     1167.02     1408.78    119.46 o 
   3   3  18     1296.01     1329.89    116.48 o 
   4   3  18     1696.45     1842.04    167.15 o 
 -15   1  19      297.08      183.98     87.02 o 
 -14   1  19     3600.44     3476.30    365.28 o 
 -13   1  19     3702.12     4016.80    285.19 o 
 -12   1  19     3239.40     3424.00    497.38 o 
 -11   1  19      331.04      465.92     85.46 o 
 -10   1  19     1373.10     1327.02    118.15 o 
  -9   1  19     1226.64     1330.69    198.06 o 
  -8   1  19       94.70      154.92     60.95 o 
  -7   1  19     4966.49     4716.69    178.55 o 
  -6   1  19     3058.33     2653.38    175.14 o 
  -5   1  19     1780.19     1646.98    112.43 o 
  -4   1  19      274.95      365.98     58.63 o 
  -3   1  19    10741.68    10665.02    490.41 o 
  -2   1  19    21354.08    22066.27   1631.17 o 
  -1   1  19     9456.55     9801.70   1224.39 o 
   0   1  19     3570.51     3597.21    118.07 o 
   1   1  19       94.30       65.00     35.37 o 
   2   1  19       24.48       86.96     36.93 o 
   3   1  19      811.62      958.75     61.99 o 
   4   1  19     4601.97     4205.04    143.83 o 
   5   1  19     3664.30     3825.38    127.98 o 
   6   1  19      381.42      384.77     87.93 o 
   7   1  19     1198.58     1224.65    111.88 o 
   8   1  19     5238.21     5273.75    200.43 o 
   9   1  19     5386.65     6108.92    220.71 o 
 -13   2  19        8.54       43.16    158.94 o 
 -12   2  19      283.13      235.47     81.18 o 
 -11   2  19      265.05      209.70     77.21 o 
 -10   2  19      829.49      874.13    103.07 o 
  -9   2  19     1540.10     1721.61    358.12 o 
  -8   2  19     3532.26     3802.69    630.72 o 
  -7   2  19     5545.15     5734.45    227.25 o 
  -6   2  19     5955.65     6187.46    347.23 o 
  -5   2  19      536.29      573.02     68.55 o 
  -4   2  19     1207.40     1227.91    204.25 o 
  -3   2  19      907.81     1191.56    217.50 o 
  -2   2  19       96.79      271.07     73.73 o 
  -1   2  19       48.73      107.98     77.25 o 
   0   2  19      192.43      133.58     99.34 o 
   1   2  19     1507.19     1373.99    185.42 o 
   2   2  19      889.56      817.18    267.54 o 
   3   2  19     1182.14     1016.00    116.43 o 
   4   2  19     3002.24     2759.80    222.56 o 
   5   2  19     1913.76     1846.16    136.23 o 
   6   2  19     1717.75     1848.74    138.19 o 
   7   2  19      843.54      880.41    107.86 o 
  -4   3  19       43.54      114.89    106.50 o 
  -3   3  19     1070.81     1627.01    492.88 o 
  -2   3  19     1116.88     1995.11   1649.24 o 
  -1   3  19       56.33      206.46     84.78 o 
   0   3  19     1495.68     1627.59    123.66 o 
   1   3  19     2865.72     2806.68    149.17 o 
   2   3  19     1654.72     1761.98    131.91 o 
 -15   0  20       31.57      -85.89     85.89 o 
 -14   0  20       80.46       22.71     79.10 o 
 -13   0  20     1173.85     1208.01    175.48 o 
 -12   0  20       76.85       90.70    100.33 o 
 -11   0  20     1238.25     1372.87    172.15 o 
 -10   0  20    15112.54    15186.02    483.38 o 
  -9   0  20    12414.75    13369.02    443.52 o 
  -8   0  20     4306.77     4266.71    244.71 o 
  -7   0  20     1112.01     1093.61    150.92 o 
  -6   0  20      191.33      232.86     93.54 o 
  -5   0  20      231.04      276.67     91.57 o 
  -4   0  20       64.42       81.69     65.90 o 
  -3   0  20     2949.86     2951.09    193.13 o 
  -2   0  20     5728.70     5653.60    184.51 o 
  -1   0  20     4023.26     3781.87    151.68 o 
   0   0  20    12125.36    12231.79    280.23 o 
   1   0  20     8483.07     8496.55    230.75 o 
   2   0  20    16525.25    16471.53    475.60 o 
   3   0  20     8567.03     8655.33    235.64 o 
   4   0  20     2168.66     2024.71    254.34 o 
   5   0  20        0.69       32.96     70.46 o 
   6   0  20       18.59      -73.34     87.31 o 
   7   0  20      781.63      912.63     98.79 o 
   8   0  20     4148.46     4178.13    170.69 o 
   9   0  20     2852.25     3154.05    152.44 o 
 -14   1  20      359.38      381.12     95.05 o 
 -13   1  20      525.42      600.01    105.97 o 
 -12   1  20       23.74      -61.69     61.69 o 
 -11   1  20     1531.06     1493.24    145.19 o 
 -10   1  20        4.55       49.00     61.90 o 
  -9   1  20        0.51      -34.07     58.85 o 
  -8   1  20        1.04       -9.37     52.29 o 
  -7   1  20       11.87      -27.40     51.08 o 
  -6   1  20      672.32      795.11    109.21 o 
  -5   1  20     1264.00     1257.84     86.14 o 
  -4   1  20     2786.95     2982.01    212.41 o 
  -3   1  20     1538.68     1505.20    177.79 o 
  -2   1  20      744.12      705.62     75.74 o 
  -1   1  20     3831.19     3610.89    592.31 o 
   0   1  20     1431.82     1191.30    142.96 o 
   1   1  20        2.65        0.04     31.84 o 
   2   1  20      422.40      444.77     54.96 o 
   3   1  20      162.48      171.92     33.98 o 
   4   1  20       30.57       44.27     37.39 o 
   5   1  20      125.64      197.89     48.43 o 
   6   1  20      517.93      431.71     88.60 o 
   7   1  20      332.71      356.74     76.46 o 
   8   1  20      801.84      741.55    100.23 o 
 -12   2  20       42.87      104.42     77.26 o 
 -11   2  20      167.73      194.10    131.12 o 
 -10   2  20     2300.56     2483.86    148.66 o 
  -9   2  20     4994.39     5035.25    461.59 o 
  -8   2  20     1294.16     1454.13    171.53 o 
  -7   2  20      111.23      276.12     51.57 o 
  -6   2  20     2356.23     2423.65    260.61 o 
  -5   2  20     2000.03     2028.30    222.69 o 
  -4   2  20        3.68       50.21     61.46 o 
  -3   2  20     2172.64     2702.25   1175.61 o 
  -2   2  20     2444.31     2722.55    741.85 o 
  -1   2  20      653.07     1082.42    547.18 o 
   0   2  20      302.07      336.90     71.50 o 
   1   2  20     3582.33     3622.56    161.27 o 
   2   2  20     5725.39     5583.40    200.33 o 
   3   2  20     1451.83     1640.35    125.65 o 
   4   2  20      229.64      242.45     71.13 o 
   5   2  20     1170.92     1362.77    124.00 o 
   6   2  20      766.92      846.96    107.32 o 
  -4   3  20     2333.01     3199.88    309.37 o 
  -3   3  20     2220.23     2191.42    173.88 o 
  -2   3  20     2269.03     2129.84    176.96 o 
  -1   3  20     1303.62     2832.83   4647.16 o 
   0   3  20      822.51      916.03    102.89 o 
 -13   1  21      323.22      525.70    104.35 o 
 -12   1  21      948.16     1044.04    291.79 o 
 -11   1  21       13.95       52.19     62.30 o 
 -10   1  21     1442.65     1588.84    133.22 o 
  -9   1  21     1319.56     1159.44    131.86 o 
  -8   1  21       42.46      133.45     62.27 o 
  -7   1  21     3955.60     4318.47    636.58 o 
  -6   1  21     9879.73    10085.87    513.30 o 
  -5   1  21    11256.52    11198.10    434.15 o 
  -4   1  21     5858.60     5977.77    303.18 o 
  -3   1  21      120.55      141.54     46.45 o 
  -2   1  21     1931.62     1983.84    271.67 o 
  -1   1  21      492.36      494.42     59.40 o 
   0   1  21       19.65       61.63     37.96 o 
   1   1  21     5265.26     4805.92    425.03 o 
   2   1  21     3521.60     3441.06    227.09 o 
   3   1  21      569.38      657.96     89.26 o 
   4   1  21      522.35      540.31     67.51 o 
   5   1  21     4541.23     4509.67    145.91 o 
   6   1  21     6387.06     6422.28    276.06 o 
   7   1  21     1270.68     1410.64    122.72 o 
 -11   2  21     1030.00     1072.18    280.75 o 
 -10   2  21     1417.48     1589.64    203.80 o 
  -9   2  21     2806.09     2675.10    220.40 o 
  -8   2  21     1715.32     1929.52    135.85 o 
  -7   2  21      763.42      934.00     89.80 o 
  -6   2  21      395.49      566.75    108.89 o 
  -5   2  21     1178.19     1005.59     83.49 o 
  -4   2  21       26.56      122.74     58.75 o 
  -3   2  21      218.51      464.27     84.19 o 
  -2   2  21      616.24      829.17    138.89 o 
  -1   2  21     2671.00     3717.03   2039.50 o 
   0   2  21     2143.29     2261.50    132.68 o 
   1   2  21     4078.40     3637.98    161.84 o 
   2   2  21     4392.33     4473.57    276.86 o 
   3   2  21     2420.60     2688.45    146.05 o 
   4   2  21     1121.17     1170.64    118.80 o 
   5   2  21     1325.09     1350.30    127.07 o 
 -13   0  22     5554.88     5569.98    321.35 o 
 -12   0  22     6951.20     6586.83    347.26 o 
 -11   0  22     4392.25     4682.46    282.84 o 
 -10   0  22     1149.11     1347.45    171.41 o 
  -9   0  22       27.18        4.94     83.79 o 
  -8   0  22      178.90       25.42     85.77 o 
  -7   0  22     1248.83      910.72    152.53 o 
  -6   0  22     1459.07     1393.11    173.26 o 
  -5   0  22     1295.39     1187.77    162.52 o 
  -4   0  22       10.52       18.02     75.77 o 
  -3   0  22     6579.84     6541.30    301.72 o 
  -2   0  22    20760.20    20006.69    391.66 o 
  -1   0  22    20356.59    20138.37    393.23 o 
   0   0  22     4699.61     4684.48    181.22 o 
   1   0  22       83.23      113.55     51.65 o 
   2   0  22        0.71       41.02     39.70 o 
   3   0  22        1.94      147.72     81.82 o 
   4   0  22      501.06      544.94     88.22 o 
   5   0  22     2323.96     2409.49    207.50 o 
   6   0  22     2784.07     3115.57    154.08 o 
   7   0  22      873.67     1018.56    110.97 o 
 -13   1  22      154.57      196.72    132.66 o 
 -12   1  22       59.99       51.29     69.88 o 
 -11   1  22       12.74      102.04     68.99 o 
 -10   1  22       87.84      182.22     90.52 o 
  -9   1  22      482.31      555.17     91.97 o 
  -8   1  22      646.27      795.95    104.03 o 
  -7   1  22      550.00      694.61    231.82 o 
  -6   1  22     1130.66     1171.67    112.49 o 
  -5   1  22      347.14      414.61     59.44 o 
  -4   1  22      610.99      538.33    110.02 o 
  -3   1  22      981.61     1022.78    122.40 o 
  -2   1  22      626.11      694.74     71.52 o 
  -1   1  22       53.47      114.63     39.52 o 
   0   1  22        2.17       56.15     37.52 o 
   1   1  22      329.91      425.38     66.36 o 
   2   1  22       34.23       72.48     34.15 o 
   3   1  22      344.44      405.45     54.99 o 
   4   1  22     1303.19     1406.24     97.99 o 
   5   1  22      745.93      806.35    102.35 o 
   6   1  22      632.95      638.17     93.11 o 
 -10   2  22      136.09      189.71     78.54 o 
  -9   2  22     1572.35     1899.70    143.00 o 
  -8   2  22      883.15      880.79    109.04 o 
  -7   2  22       33.28       45.32     44.77 o 
  -6   2  22      654.97      900.41     83.59 o 
  -5   2  22     1680.24     1539.95    101.71 o 
  -4   2  22       37.30       33.09     71.02 o 
  -3   2  22     1082.12     1605.26    534.65 o 
  -2   2  22     4994.88     7103.65   2098.31 o 
  -1   2  22     2896.43     3693.82   1621.97 o 
   0   2  22     1144.28     1201.10    154.38 o 
   1   2  22      735.09      777.89     94.43 o 
   2   2  22     2130.85     2098.26    222.07 o 
   3   2  22      838.41      800.76    102.34 o 
 -12   1  23      418.13      396.94    115.26 o 
 -11   1  23       90.44      150.88     73.44 o 
 -10   1  23     1762.62     1892.77    229.10 o 
  -9   1  23     8701.44     8914.93    833.23 o 
  -8   1  23     6488.33     6640.15    633.25 o 
  -7   1  23     3458.19     3321.42    265.69 o 
  -6   1  23       15.40       44.57     51.21 o 
  -5   1  23      312.59      381.46     58.01 o 
  -4   1  23      202.93      320.62     52.02 o 
  -3   1  23      622.95      836.42    117.83 o 
  -2   1  23     2221.17     2265.79    108.27 o 
  -1   1  23     3958.69     3989.85    343.00 o 
   0   1  23       84.97      133.80     80.75 o 
   1   1  23     1453.01     1456.73    178.14 o 
   2   1  23     6052.43     5619.32    266.49 o 
   3   1  23     6244.19     6344.72    442.53 o 
   4   1  23     1800.76     1894.08    139.92 o 
   5   1  23      264.23      433.29    167.95 o 
  -8   2  23       24.35      116.67     68.60 o 
  -7   2  23       38.39      159.74     50.51 o 
  -6   2  23      266.77      232.98     85.46 o 
  -5   2  23      422.77      657.57    125.01 o 
  -4   2  23     1597.13     2328.64    260.63 o 
  -3   2  23     2434.04     3046.55   1058.01 o 
  -2   2  23     2429.32     2987.66   1003.71 o 
  -1   2  23     3647.20     5200.23   3053.46 o 
   0   2  23     1618.34     2426.97   2667.20 o 
   1   2  23      889.97     1015.23    107.96 o 
 -11   0  24      635.78      669.22    158.70 o 
 -10   0  24      154.16      152.77    100.45 o 
  -9   0  24     1363.45     1405.95    189.55 o 
  -8   0  24     2752.48     2392.69    224.97 o 
  -7   0  24      359.25      338.75    120.94 o 
  -6   0  24     3835.08     4170.95    268.40 o 
  -5   0  24     6747.84     7334.29    346.40 o 
  -4   0  24     8237.33     8018.32    357.38 o 
  -3   0  24     5609.32     5152.13    280.75 o 
  -2   0  24      377.74      314.31    102.80 o 
  -1   0  24       21.46       28.00     50.97 o 
   0   0  24       27.64       17.24     44.02 o 
   1   0  24     4010.07     4106.39    189.49 o 
   2   0  24     4097.92     4093.52    176.91 o 
   3   0  24     2261.87     2182.63    200.59 o 
   4   0  24      264.89      382.04    160.67 o 
 -10   1  24      442.93      581.01    100.09 o 
  -9   1  24      614.10      757.54    179.06 o 
  -8   1  24     1316.49     1295.27    125.60 o 
  -7   1  24     1291.92     1388.41    128.89 o 
  -6   1  24       65.63      132.10     96.50 o 
  -5   1  24      102.80       44.57     40.41 o 
  -4   1  24      351.69      321.17     55.12 o 
  -3   1  24        0.83       56.87     80.58 o 
  -2   1  24        1.86       53.67     61.75 o 
  -1   1  24     1077.69     1071.81     87.38 o 
   0   1  24       77.73       27.28     39.59 o 
   1   1  24     1168.10     1356.88    280.30 o 
   2   1  24      967.50      801.87     88.04 o 
   3   1  24      976.31      875.03    104.50 o 
  -5   2  24     3494.02     3815.19   1272.98 o 
  -4   2  24     2438.13     2847.66    612.70 o 
  -3   2  24      588.97      671.78     99.42 o 
  -2   2  24      682.91      950.59    351.46 o 
  -8   1  25      878.95      980.72    121.28 o 
  -7   1  25      266.41      360.06    218.86 o 
  -6   1  25      169.67       71.43     65.21 o 
  -5   1  25     1794.63     1722.17    170.73 o 
  -4   1  25     1575.42     1671.72    145.77 o 
  -3   1  25       37.53       14.41     42.60 o 
  -2   1  25     1493.50     1694.20    109.67 o 
  -1   1  25     6013.31     6310.66    724.11 o 
   0   1  25     5285.10     5368.37    741.60 o 
   1   1  25     1303.99     1457.45    227.73 o 
  -8   0  26     5109.20     5247.77    312.09 o 
  -7   0  26     7297.33     7663.78    374.90 o 
  -6   0  26     1667.41     1883.03    214.23 o 
  -5   0  26      295.00      147.34     92.80 o 
  -4   0  26      111.47       85.40     84.29 o 
  -3   0  26      371.54      446.35    116.00 o 
  -2   0  26     2203.19     2661.34    214.35 o 
  -1   0  26     3172.20     3095.72    225.71 o 
   0   0  26     2153.07     2163.69    149.37 o 
  -5   1  26      101.22      147.44     72.14 o 
  -4   1  26      280.21      329.49    104.04 o 
  -3   1  26       90.38      169.88     50.29 o 
                                                 
